# Supplementary material for: Application of Optical Genome Mapping for the Diagnosis and Risk Stratification of Myeloid and Lymphoid Malignancies
Source: Int J Mol Sci. 2025 Jun 16;26(12):5763. doi: 10.3390/ijms26125763 (PMC12192876; doi:10.3390/ijms26125763)
Supplement: Supplementary file 1 [file ijms-26-05763-s001.zip]

Archive with 3 entries (3 files):
- Supplementary Figure 1.pptx
- Supplementary Table 1.pdf
- Supplementary Table 2.xlsx
