# Supplementary material for: Application of Optical Genome Mapping for the Diagnosis and Risk Stratification of Myeloid and Lymphoid Malignancies
Source: Int J Mol Sci. 2025 Jun 16;26(12):5763. doi: 10.3390/ijms26125763 (PMC12192876; doi:10.3390/ijms26125763)
Supplement: Supplementary file 1 [file ijms-26-05763-s001.zip › Supplementary Table 2.xlsx]

## Sheet: Figure 2-Circos Plot A
#Summary:
#ISCN Summary:	ogm[GRCh38] 2p25.3(4063492_4083496)x1,2p25.3(4063492_4083496)x1,4q25(107588431_107617940)x1,5p12(46057300_46068421)x1,fus(5;5)(q12.3;q31.1)(66451977;133749951),fus(5;5)(q12.3;q13.2)(66486597;72534850),5q12.3q13.2(66576749_69509606)x1~2,5q13.2q14.2(70787855_82205797)x1~2,t(5;7)(q13.2;p14.3)(72795653;30946665),5q31.1q33.1(133864627_150766884)x1~2,fus(5;5)(q31.3;q32)(140178077;145897440),t(5;7)(q33.…
		Type	fractionalCopyNumber	RefcontigID1	RefcontigID2	RefStartPos	RefEndPos	VAF	ISCN	Size	overlapGenes
		loss	1.7233728330818798	7	7	45789609	47219291	null	ogm[GRCh38] 7p12.3(45789609_47219291)x1~2	1429683	LOC730234;CCDC201;IGFBP1;IGFBP3;LOC730338
		loss	1.76149473018337	7	7	48342323	49950494	null	ogm[GRCh38] 7p12.3p12.2(48342323_49950494)x1~2	1608172	ABCA13;LINC02838;CDC14C;VWC2;ZPBP
		loss	1.71885860834937	7	7	32825432	40220722	null	ogm[GRCh38] 7p14.3p14.1(32825432_40220722)x1~2	7395291	DPY19L1P2;KBTBD2;RP9P;FKBP9;NT5C3A;RP9;BBS9;FLJ20712;BMPER;NPSR1-AS1;NPSR1;DPY19L1;MIR548N;DPY19L2P1;TBX20;LOC401324;HERPUD2;HERPUD2-AS1;LINC03013;SEPTIN7-DT;SEPTIN7;LOC101928618;EEPD1;MATCAP2;ANLN;AOAH;AOAH-IT1;ELMO1;MIR1200;ELMO1-AS1;GPR141;NME8;SFRP4;EPDR1;STARD3NL;TARP;TRG-AS1;AMPH;FAM183BP;VPS41;POU6F2;POU6F2-AS2;SNORA20B;POU6F2-AS1;YAE1;RALA;LINC00265;CDK13-DT;CDK13;MPLKIP;SUGCT
		loss	1.83937792695672	7	7	28467981	32820267	null	ogm[GRCh38] 7p15.1p14.3(28467981_32820267)x1~2	4352287	CREB5;TRIL;CPVL-AS2;CPVL;CHN2;CHN2-AS1;PRR15-DT;PRR15;LOC646762;MIR550A3;ZNRF2P2;DPY19L2P3;WIPF3;SCRN1;FKBP14;PLEKHA8;MTURN;LOC105375218;ZNRF2;MIR550A1;MIR550B1;DKFZP586I1420;LINC01176;NOD1;GGCT;GARS1-DT;GARS1;CRHR2;INMT;INMT-MINDY4;MINDY4;AQP1;GHRHR;ADCYAP1R1;NEUROD6;ITPRID1;PPP1R17;PDE1C;LOC100130673;LSM5;AVL9;DPY19L1P1;ZNRF2P1;MIR550A2;MIR550B2;LINC00997
		loss	1.6967607714375998	7	7	13785234	28465253	null	ogm[GRCh38] 7p21.2p15.1(13785234_28465253)x1~2	14680020	ETV1;DGKB;AGMO;MEOX2;LOC105375166;LINC02587;CRPPA;CRPPA-AS1;SOSTDC1;LRRC72;ANKMY2;BZW2;TSPAN13;AGR2;AGR3;AHR;LINC02888;LINC02889;SNX13;PRPS1L1;HDAC9;MIR1302-6;TWIST1;FERD3L;POLR1F;MIR3146;TMEM196;LOC101927668;MACC1;MACC1-AS1;GIRGL;LOC101927769;ITGB8-AS1;ITGB8;ABCB5;SP8;RPL23P8;LINC01162;SP4;MIR1183;DNAH11;CDCA7L;RAPGEF5;STEAP1B;STEAP1B-AS1;LOC401312;IL6-AS1;IL6;TOMM7;SNHG26;SNORD93;HYCC1;KLHL7-DT…
		loss	1.77652431254546	7	7	2532516	13770892	null	ogm[GRCh38] 7p22.3p21.2(2532516_13770892)x1~2	11238377	BRAT1;IQCE;TTYH3;AMZ1;GNA12;CARD11;LOC100129603;SDK1;LOC105375131;FOXK1;AP5Z1;MIR4656;RADIL;SNORD165;PAPOLB;MMD2;RNF216P1;RBAK;RBAK-RBAKDN;RBAKDN;ZNF890P;WIPI2;SLC29A4;TNRC18;LINC02983;FBXL18;MIR589;LOC221946;ACTB;FSCN1;RNF216;RNF216-IT1;MIR6874;ZNF815P;OCM;CCZ1;RSPH10B;PMS2;AIMP2;SNORA80D;EIF2AK1;ANKRD61;USP42;CYTH3;FAM220A;SAGSIN1;RAC1;DAGLB;KDELR2;GRID2IP;ZDHHC4;INTS15;ZNF853;ZNF316;ZNF12;SPDY…
		loss	1.7310663394407901	5	5	66576749	69509606	null	ogm[GRCh38] 5q12.3q13.2(66576749_69509606)x1~2	2932858	MAST4;MAST4-AS1;CD180;LINC02242;LINC02997;LINC02219;PIK3R1;LINC02198;SLC30A5;SNORA50D;CCNB1;CENPH;MRPS36;CDK7;CCDC125;AK6;TAF9;RAD17;MARVELD2;LOC101928924;OCLN
		loss	1.7100575408308403	5	5	70787855	82205797	null	ogm[GRCh38] 5q13.2q14.2(70787855_82205797)x1~2	11417943	GUSBP16;SERF1A;SMN1;NAIP;GTF2H2;OCLNP1;SNORD13B-2;GUSBP17;LINC02197;PMCHL2;BDP1;MCCC2;CARTPT;MAP1B;MIR4803;MRPS27;PTCD2;ZNF366;LOC102503427;LINC02056;TNPO1;MIR4804;FCHO2;TMEM171;LOC105379030;TMEM174;LOC340090;LINC02230;FOXD1;LINC01386;BTF3;ANKRA2;UTP15;ARHGEF28;LINC02122;LINC01335;LINC01333;LINC01331;ENC1;HEXB;GFM2;NSA2;FAM169A;FAM169A-AS1;GCNT4;ANKRD31;HMGCR;CERT1;POLK;ANKDD1B;POC5;LOC441087;SV2…
		loss	1.73468774970217	5	5	133864627	150766884	null	ogm[GRCh38] 5q31.1q33.1(133864627_150766884)x1~2	16902258	WSPAR;C5orf15;LOC105379183;VDAC1;TCF7;SKP1;PPP2CA;MIR3661;CDKL3;UBE2B;CDKN2AIPNL;LINC02999;LINC01843;JADE2;SAR1B;SEC24A;CAMLG;DDX46;C5orf24;TXNDC15;PCBD2;CATSPER3;PITX1;PITX1-AS1;EPIST;LINC02900;MACROH2A1;DCANP1;TIFAB;NEUROG1;CXCL14;SLC25A48;SLC25A48-AS1;MIR5692C1;LOC107986453;IL9;FBXL21P;LECT2;TGFBI;VTRNA2-1;SMAD5-AS1;SMAD5;SMIM32;TRPC7;TRPC7-AS1;TRPC7-AS2;SPOCK1;LOC105379192;KLHL3;MIR874;HNRNPA…
		loss	1.8493059887387402	7	7	63008786	68636991	null	ogm[GRCh38] 7q11.21q11.22(63008786_68636991)x1~2	5628206	ZNF733P;LOC102724738;LOC100287704;LOC100287834;MIR4283-2;ZNF722;LINC01005;ZNF727;ZNF735;ZNF679;ZNF736;YWHAEP1;ZNF680;LOC100128885;LOC641746;ZNF107;MIR6839;ZNF138;ZNF273;ZNF117;ERV3-1-ZNF117;ERV3-1;CCT6P3;SNORA22C;SNORA15B-1;INTS4P1;ZNF92;LOC101929322;LINC03006;INTS4P2;CCT6P1;SNORA22;SNORA15B-2;VKORC1L1;GUSB;ASL;CRCP;TPST1;LINC00174;LINC03011;RABGEF1P1;KCTD7;LOC100996437;RABGEF1;GTF2IRD1P1;GTF2IP2…
		loss	1.7054379800342199	7	7	68637793	73507780	null	ogm[GRCh38] 7q11.22q11.23(68637793_73507780)x1~2	4869988	CT66;AUTS2;GALNT17;MIR3914-1;MIR3914-2;CALN1;TYW1B;MIR4650-2;SBDSP1;SPDYE7P;POM121;NSUN5P2;TRIM74;LOC100101148;STAG3L3;PMS2P7;SPDYE8;SPDYE11;SPDYE9;SPDYE10;GTF2IP4;NCF1B;NSUN5;TRIM50;FKBP6;FZD9;BAZ1B
		loss	1.7169874049641298	7	7	75038954	100248318	null	ogm[GRCh38] 7q11.23q22.1(75038954_100248318)x1~2	25209365	RCC1L;GTF2IRD2B;NCF1C;GTF2IP1;SPDYE14;SPDYE13;SPDYE15;PMS2P2;STAG3L1;LOC541473;TRIM73;NSUN5P1;POM121C;SPDYE5;PMS2P3;HIP1;CCL26;CCL24;RHBDD2;POR;MIR4651;SNORA14A;TMEM120A;STYXL1;MDH2;GTF2IP7;SRRM3;HSPB1;YWHAG;SSC4D;ZP3;DTX2;FDPSP2;UPK3B;SPDYE16;LINC03009;POMZP3;DTX2P1-UPK3BP1-PMS2P11;SPDYE17;PMS2P9;SPDYE18;FAM185BP;CCDC146;FGL2;GSAP;LOC101927243;PTPN12;APTR;RSBN1L;TMEM60;PHTF2;DDX3ILA1;MAGI2;RPL13…
		loss	1.80872682582354	7	7	100253068	102699087	null	ogm[GRCh38] 7q22.1(100253068_102699087)x1~2	2446020	CASTOR3P;SPDYE3;PMS2P1;STAG3L5P-PVRIG2P-PILRB;STAG3L5P;PVRIG2P;MIR6840;PILRB;PILRA;ZCWPW1;MEPCE;PPP1R35;SPACDR;TSC22D4-C7ORF61;TSC22D4;NYAP1;AGFG2;SAP25;LRCH4;FBXO24;PCOLCE-AS1;PCOLCE;MOSPD3;TFR2;ACTL6B;LOC105375429;GNB2;GIGYF1;POP7;EPO;ZAN;EPHB4;SLC12A9;SLC12A9-AS1;TRIP6;MIR6875;SRRT;UFSP1;ACHE;MUC3A;MUC12;MUC12-AS1;MUC17;TRIM56;SERPINE1;AP1S1;MIR4653;VGF;NAT16;MOGAT3;PLOD3;ZNHIT1;CLDN15;FIS1;LN…
		loss	1.72711359469378	7	7	102710475	139274122	null	ogm[GRCh38] 7q22.1q34(102710475_139274122)x1~2	36563648	RASA4DP;FAM185A;FBXL13;LRRC17;NFE4;ARMC10;NAPEPLD;RPL19P12;DPY19L2P2;PMPCB;DNAJC2;PSMC2;SLC26A5;SLC26A5-AS1;RELN;ORC5;LHFPL3;LHFPL3-AS1;LHFPL3-AS2;LINC01004;KMT2E-AS1;KMT2E;SRPK2;PUS7;RINT1;EFCAB10;EFCAB10-AS1;ATXN7L1;CDHR3;SYPL1;NAMPT;CCDC71L;LINC02577;PIK3CG;PRKAR2B;HBP1;COG5;GPR22;DUS4L;DUS4L-BCAP29;BCAP29;SLC26A4-AS1;SLC26A4;CBLL1-AS1;CBLL1;SLC26A3;DLD;LAMB1;LAMB4;NRCAM;PNPLA8;THAP5;DNAJB9;LI…
		loss	1.8512695230175302	7	7	139282050	141842180	null	ogm[GRCh38] 7q34(139282050_141842180)x1~2	2560131	UBN2;FMC1;LUC7L2;FMC1-LUC7L2;LOC100129148;KLRG2;CLEC2L;HIPK2;TBXAS1;PARP12;KDM7A;KDM7A-DT;SLC37A3;RAB19;MKRN1;DENND2A;ADCK2;NDUFB2-AS1;NDUFB2;BRAF;MRPS33;TMEM178B;AGK-DT;AGK;DENND11;WEE2-AS1;WEE2;SSBP1;TAS2R3;TAS2R4;TAS2R5;PRSS37
		loss	1.72582861416067	7	7	141851027	152271374	null	ogm[GRCh38] 7q34q36.1(141851027_152271374)x1~2	10420348	OR9A4;CLEC5A;TAS2R38;MGAM;MGAM2;MOXD2P;PRSS58;PRSS59P;MIR11400;PRSS1;PRSS2;EPHB6;TRPV6;TRPV5;LLCFC1;KEL;OR9A2;OR6V1;OR6W1P;PIP;TAS2R39;TAS2R40;TMEM139-AS1;GSTK1;TMEM139;CASP2;CLCN1;FAM131B;FAM131B-AS1;FAM131B-AS2;ZYX;MIR6892;EPHA1;EPHA1-AS1;TAS2R60;TAS2R41;OR10AC1;CTAGE15;TCAF2;CTAGE6;TCAF2P1;LOC154761;TCAF1;OR2F2;OR2F1;OR6B1;OR2A5;OR2A25;OR2A12;OR2A2;OR2A14;CTAGE4;ARHGEF35;ARHGEF35-AS1;OR2A42;OR…
		loss	1.7901115441441	7	7	152284980	158025580	null	ogm[GRCh38] 7q36.1q36.3(152284980_158025580)x1~2	5740601	KMT2C;FABP5P3;LINC01003;XRCC2;ACTR3B;LINC01287;DPP6;LOC101929998;PAXIP1-AS2;PAXIP1;PAXIP1-DT;HTR5A-AS1;HTR5A;INSIG1-DT;INSIG1;BLACE;LINC03010;EN2;CNPY1;RBM33-DT;RBM33;SHH;LOC389602;LOC285889;RNF32-DT;LINC00244;RNF32;LMBR1;NOM1;MNX1;MNX1-AS2;MNX1-AS1;UBE3C;DNAJB6;LOC101927914;PTPRN2;MIR153-2;PTPRN2-AS1
		loss	1.80084720336871	12	12	23915917	31603843	null	ogm[GRCh38] 12p12.1p11.21(23915917_31603843)x1~2	7687927	SOX5;MIR920;SOX5-AS1;LINC00477;BCAT1;LINC02909;IRAG2;DNAI7;ETFRF1;KRAS;LMNTD1;MIR4302;RASSF8-AS1;RASSF8;BHLHE41;SSPN;ITPR2;INTS13;FGFR1OP2;TM7SF3;MED21;C12orf71;STK38L;BMAL2;BMAL2-AS1;SMCO2;PPFIBP1;REP15;MRPS35;MANSC4;KLHL42;PTHLH;LOC729291;CCDC91;FAR2;LOC100506606;ERGIC2;OVCH1-AS1;OVCH1;TMTC1;LINC02386;IPO8;CAPRIN2;LOC645485;LINC00941;TSPAN11;DDX11-AS1;DDX11;OVOS2;SINHCAF;FLJ13224;LINC02387;DENN…
		loss	1.75716576659168	12	12	7570299	20801393	null	ogm[GRCh38] 12p13.31p12.2(7570299_20801393)x1~2	13231095	APOBEC1;GDF3;DPPA3;CLEC4C;NANOGNB;NANOG;SLC2A14;SLC2A3;FOXJ2;C3AR1;NECAP1;CLEC4A;POU5F1P3;ZNF705A;FAM66C;FAM90A1;FAM86FP;LINC02449;LINC00937;CLEC6A;CLEC4D;CLEC4E;AICDA;MFAP5;RIMKLB;A2ML1;PHC1;M6PR;KLRG1;LINC00612;A2M-AS1;A2M;PZP;A2MP1;MIR1244-3;LINC00987;LOC642846;LINC02367;LOC101928030;LOC728715;DDX12P;LOC408186;KLRB1;LOC374443;LOC105369728;CLEC2D;CLECL1P;CD69;KLRF1;CLEC2B;KLRF2;CLEC2A;LINC02470…
		loss	1.80381666522006	12	12	14568	5474142	null	ogm[GRCh38] 12p13.33p13.31(14568_5474142)x1~2	5459575	WASH8P;FAM138D;IQSEC3;IQSEC3-AS2;LOC574538;IQSEC3-AS1;SLC6A12;SLC6A12-AS1;SLC6A13;LOC102723544;KDM5A;CCDC77;B4GALNT3;NINJ2;LOC105369595;NINJ2-AS1;WNK1;RAD52;ERC1;LINC00942;LOC107984507;FBXL14;WNT5B;MIR3649;ADIPOR2;CACNA2D4;LRTM2;LINC00940;DCP1B;CACNA1C-IT2;CACNA1C;CACNA1C-AS4;CACNA1C-IT3;CACNA1C-AS2;CACNA1C-AS1;ITFG2-AS1;FKBP4;ITFG2;NRIP2;TEX52;FOXM1;RHNO1;TULP3;TEAD4;TSPAN9;LOC100128253;LINC0241…
		loss	1.71622835382084	13	13	48147713	52492332	null	ogm[GRCh38] 13q14.2q14.3(48147713_52492332)x1~2	4344620	ITM2B;RB1-DT;RB1;LPAR6;RCBTB2;LINC01077;LINC00462;CYSLTR2;FNDC3A;MLNR;LOC105370203;CDADC1;CAB39L;SETDB2;SETDB2-PHF11;PHF11;RCBTB1;ARL11;EBPL;KPNA3;CTAGE10P;SPRYD7;DLEU2;MIR3613;TRIM13;KCNRG;MIR16-1;MIR15A;DLEU1;ST13P4;DLEU1-AS1;DLEU7;DLEU7-AS1;RNASEH2B-AS1;RNASEH2B;GUCY1B2;C13orf42;FAM124A;SERPINE3;MIR5693;INTS6;INTS6-AS1;MIR4703;WDFY2;DHRS12;TMEM272;CCDC70;ATP7B;ALG11;UTP14C;NEK5;LOC101929657;NE…
		loss	1.8242153150545002	17	17	15944481	22732567	null	ogm[GRCh38] 17p12p11.1(15944481_22732567)x1~2	6788087	ADORA2B;ZSWIM7;TTC19;NCOR1;SNORD163;PIGL;MIR1288;CENPV;UBB;TRPV2;SNHG29;SNORD49B;SNORD49A;SNORD65;LRRC75A;ZNF287;ZNF624;CCDC144A;USP32P1;FAM106C;KRT16P2;KRT17P1;TBC1D27P;TNFRSF13B;LOC284191;LINC02090;MPRIP;PLD6;FLCN;COPS3;NT5M;MED9;RASD1;PEMT;SMCR2;RAI1;RAI1-AS1;SMCR5;SREBF1;MIR6777;MIR33B;TOM1L2;DRC3;ATPAF2;GID4;DRG2;LOC105371566;MYO15A;ALKBH5;LLGL1;FLII;MIEF2;TOP3A;SMCR8;SHMT1;MIR6778;EVPLL;LIN…
		loss	1.77295000308247	17	17	1315080	15931540	null	ogm[GRCh38] 17p13.3p12(1315080_15931540)x1~2	14616461	YWHAE;CRK;MYO1C;INPP5K;PITPNA-AS1;PITPNA;SLC43A2;SCARF1;RILP;PRPF8;TLCD2;MIR22HG;MIR22;WDR81;SERPINF2;SERPINF1;SMYD4;RPA1;RTN4RL1;LOC105371485;DPH1;OVCA2;MIR132;MIR212;HIC1;SMG6;LOC101927839;SRR;TSR1;SNORD91B;SNORD91A;SGSM2;MNT;LOC284009;METTL16;PAFAH1B1;CLUH;MIR6776;LOC105371592;CCDC92B;MIR1253;RAP1GAP2;LOC101927911;OR1D5;OR1D2;OR1G1;LOC100288728;OR1A2;OR1A1;OR1D4;OR3A2;OR3A1;OR3A4P;OR1R1P;OR1E1…
		deletion	null	7	7	47061448	49905082	0.01	ogm[GRCh38] 7p12.3p12.2(47061448_49905082)x1	2707158.8	TNS3;SNORD151;LINC01447;LINC02902;LINC00525;PKD1L1;PKD1L1-AS1;HUS1;SUN3;C7orf57;UPP1;ABCA13;LINC02838;CDC14C;VWC2
		deletion	null	12	12	54353996	57475049	0.05	ogm[GRCh38] 12q13.13q13.3(54353996_57475049)x1	3114398.6	GPR84-AS1;GPR84;ZNF385A;ITGA5;GTSF1;NCKAP1L;PDE1B;PPP1R1A;GLYCAM1;LACRT;DCD;MUCL1;TESPA1;NEUROD4;OR9K2;OR10A7;OR6C74;OR6C6;OR6C1;OR6C3;OR6C75;OR6C65;OR6C76;OR6C2;OR6C70;OR6C68;OR6C4;OR2AP1;OR10P1;TMT1B;ITGA7;BLOC1S1-RDH5;BLOC1S1;RDH5;CD63;CD63-AS1;GDF11;SARNP;ORMDL2;DNAJC14;TMEM198B;MMP19;PYM1;DGKA;PMEL;CDK2;RAB5B;SUOX;IKZF4;LOC105369781;RPS26;ERBB3;PA2G4;RPL41;ZC3H10;ESYT1;MYL6B;MYL6;SMARCC2;RNF…
		deletion	null	13	13	48147713	51957110	0.12	ogm[GRCh38] 13q14.2q14.3(48147713_51957110)x1	3755458	ITM2B;RB1-DT;RB1;LPAR6;RCBTB2;LINC01077;LINC00462;CYSLTR2;FNDC3A;MLNR;LOC105370203;CDADC1;CAB39L;SETDB2;SETDB2-PHF11;PHF11;RCBTB1;ARL11;EBPL;KPNA3;CTAGE10P;SPRYD7;DLEU2;MIR3613;TRIM13;KCNRG;MIR16-1;MIR15A;DLEU1;ST13P4;DLEU1-AS1;DLEU7;DLEU7-AS1;RNASEH2B-AS1;RNASEH2B;GUCY1B2;C13orf42;FAM124A;SERPINE3;MIR5693;INTS6;INTS6-AS1;MIR4703;WDFY2;DHRS12;TMEM272;CCDC70;ATP7B
		deletion	null	17	17	14660684	15623082	0.04	ogm[GRCh38] 17p12(14660684_15623082)x1	953717.2	CDRT7;LOC101928475;CDRT8;PMP22;MIR4731;TEKT3;CDRT4;TVP23C-CDRT4;CDRT3;TVP23C;FBXW10B
		duplication	null	8	8	7329028	7539822	0.68	ogm[GRCh38] dup(8)(p23.1p23.1)(7329028_7539822)	210794	FAM66B;USP17L1;USP17L4;ZNF705G;DEFB4B;DEFB103B;SPAG11B;DEFB104B;DEFB106B;DEFB105B;DEFB107B;PRR23D1
		duplication_split	null	7	7	42334501	45687641	0.11	ogm[GRCh38] dup(7)(p14.1p12.3)(42334501_45687641)	3353140	LINC01448;C7orf25;PSMA2;MRPL32;HECW1;HECW1-IT1;MIR3943;LUARIS;STK17A;COA1;BLVRA;MRPS24;URGCP-MRPS24;URGCP;UBE2D4;POLR2J4;SPDYE1;RASA4CP;LINC00957;DBNL;MIR6837;PGAM2;POLM;MIR6838;AEBP1;MIR4649;POLD2;MYL7;GCK;YKT6;CAMK2B;NUDCD3;NPC1L1;DDX56;TMED4;OGDH;ZMIZ2;PPIA;H2AZ2;PURB;MIR4657;MYO1G;SNHG15;SNORA9;CCM2;NACAD;TBRG4;SNORA5A;SNORA5C;SNORA5B;RAMP3;ADCY1
		inversion	null	6	6	61067748	60708623	0.32	ogm[GRCh38] inv(6)(q11.1q11.1)(60708623_60708623)	359125	-
		loss	1.7704359634851399	12	12	121422135	123606687	null	ogm[GRCh38] 12q24.31(121422135_123606687)x1~2	2184553	RNF34;KDM2B;MIR7107;KDM2B-DT;ORAI1;MORN3;TMEM120B;RHOF;LINC01089;SETD1B;HPD;PSMD9;CFAP251;BCL7A;LINC02985;MLXIP;LRRC43;IL31;B3GNT4;DIABLO;LOC128125816;LOC101593348;VPS33A;CLIP1;CLIP1-AS1;ZCCHC8;RSRC2;KNTC1;MIR9902-1;HCAR2;MIR9902-2;HCAR3;HCAR1;DENR;CCDC62;HIP1R;VPS37B;ABCB9;OGFOD2;ARL6IP4;PITPNM2;MIR4304;PITPNM2-AS1;MPHOSPH9;MTRFR;CDK2AP1;SBNO1;MIR8072;SBNO1-AS1;KMT5A;RILPL2;SNRNP35;RILPL1;MIR390…
		translocation_interchr	null	5	7	72795653	30946665	0.11	ogm[GRCh38] t(5;7)(q13.2;p14.3)(72795653;30946665)	-1	-
		translocation_interchr	null	5	7	151065642	29944579	0.12	ogm[GRCh38] t(5;7)(q33.1;p14.3)(151065642;29944579)	-1	TNIP1;SCRN1
		translocation_interchr	null	12	5	5462710	66486597	0.16	ogm[GRCh38] t(5;12)(q12.3;p13.31)(66486597;5462710)	-1	NTF3
		translocation_interchr	null	12	5	5311067.5	72534850	0.16	ogm[GRCh38] t(5;12)(q13.2;p13.31)(72534850;5311068)	-1	-
		translocation_interchr	null	12	5	7627472	146113389	0.2	ogm[GRCh38] t(5;12)(q32;p13.31)(146113389;7627472)	-1	LARS1
		translocation_interchr	null	12	7	23975308	49777738.5	0.12	ogm[GRCh38] t(7;12)(p12.2;p12.1)(49777739;23975308)	-1	VWC2;SOX5
		translocation_interchr	null	12	7	15553163	45693149	0.12	ogm[GRCh38] t(7;12)(p12.3;p12.3)(45693149;15553163)	-1	ADCY1;PTPRO
		translocation_interchr	null	12	7	12377772	47061448	0.09	ogm[GRCh38] t(7;12)(p12.3;p13.2)(47061448;12377772)	-1	BORCS5
		translocation_interchr	null	12	7	23816575.5	42920178	0.11	ogm[GRCh38] t(7;12)(p14.1;p12.1)(42920178;23816576)	-1	PSMA2;SOX5
		translocation_interchr	null	17	5	3132477	140402738	0.15	ogm[GRCh38] t(5;17)(q31.3;p13.3)(140402738;3132477)	-1	ANKHD1;ANKHD1-EIF4EBP3
		translocation_interchr	null	17	7	57931043	56266342	0.23	ogm[GRCh38] t(7;17)(p11.2;q22)(56266342;57931043)	-1	CUEDC1
		translocation_intrachr	null	5	5	66486597	72534850	0.16	ogm[GRCh38] fus(5;5)(q12.3;q13.2)(66486597;72534850)	-1	-
		translocation_intrachr	null	5	5	66451977	133749951	0.13	ogm[GRCh38] fus(5;5)(q12.3;q31.1)(66451977;133749951)	-1	-
		translocation_intrachr	null	5	5	140178077	145897440	0.19	ogm[GRCh38] fus(5;5)(q31.3;q32)(140178077;145897440)	-1	CYSTM1
		translocation_intrachr	null	7	7	40222488	47181351	0.09	ogm[GRCh38] fus(7;7)(p14.1;p12.3)(40222488;47181351)	-1	SUGCT
		translocation_intrachr	null	12	12	20823256	31620372	0.14	ogm[GRCh38] fus(12;12)(p12.2;p11.21)(20823256;31620372)	-1	SLCO1B3;SLCO1B3-SLCO1B7
		translocation_intrachr	null	12	12	5492290	121472426	0.17	ogm[GRCh38] fus(12;12)(p13.31;q24.31)(5492290;121472426)	-1	NTF3;KDM2B
		translocation_intrachr	null	17	17	27340805	48987161	0.09	ogm[GRCh38] fus(17;17)(q11.1;q21.32)(27340805;48987161)	-1	-
		translocation_intrachr	null	17	17	48961549	58414379	0.14	ogm[GRCh38] fus(17;17)(q21.32;q22)(48961549;58414379)	-1	GIP;RNF43
		translocation_intrachr	null	17	17	50216774	57946610	0.11	ogm[GRCh38] fus(17;17)(q21.33;q22)(50216774;57946610)	-1	CUEDC1

## Sheet: Figure 2-Circos Plot B
#Summary:
#ISCN Summary:	ogm[GRCh38] 4p16.3(1848033_3421005)x1~2,4p16.3p16.2(3879140_5922328)x1~2,4p16.2p16.1(5925868_9142285)x1~2,4p16.1p14(9385721_38603794)x1~2,4p14(38608270_40239994)x1~2,4p14p11(40240958_49076609)x1~2,t(4;7)(q12;q21.11)(52586829;82653107),4q12q13.2(58287437_69369494)x1~2,4q13.2q24(69377999_103985488)x1~2,4q24q25(104336227_112235354)x1~2,4q25q26(112240301_114156588)x1~2,4q26q27(114157408_121936972)x1~…
		Type	fractionalCopyNumber	RefcontigID1	RefcontigID2	RefStartPos	RefEndPos	VAF	ISCN	Size	overlapGenes
		loss	1.84602857095242	4	4	38608270	40239994	null	ogm[GRCh38] 4p14(38608270_40239994)x1~2	1631725	KLF3-AS1;KLF3;TLR10;TLR1;TLR6;FAM114A1;MIR574;TMEM156;KLHL5;WDR19;RFC1;KLB;MIR5591;RPL9;LIAS;LOC401127;UGDH;UGDH-AS1;SMIM14;SMIM14-DT;UBE2K;PDS5A;LOC344967;N4BP2;RHOH
		loss	1.72702437127421	4	4	40240958	49076609	null	ogm[GRCh38] 4p14p11(40240958_49076609)x1~2	8835652	RHOH;LINC02265;CHRNA9;RBM47;MIR4802;NSUN7;APBB2;UCHL1-DT;UCHL1;LIMCH1;PHOX2B;LINC00682;TMEM33;DCAF4L1;SLC30A9;BEND4;LOC105374428;SHISA3;ATP8A1;GRXCR1;LINC02383;LINC02475;KCTD8;YIPF7;GUF1;GNPDA2;GABRG1;GABRA2;COX7B2;GABRA4;GABRB1;COMMD8;ATP10D;CORIN;MIR8053;LOC101927179;NFXL1;LOC101927157;CNGA1;NIPAL1;TXK;TEC;SLAIN2;SLC10A4;ZAR1;FRYL;OCIAD1;OCIAD1-AS1;OCIAD2;CWH43
		loss	1.6991655269851003	4	4	9385721	38603794	null	ogm[GRCh38] 4p16.1p14(9385721_38603794)x1~2	29218074	DEFB131A;MIR548I2;DRD5;SLC2A9;SLC2A9-AS1;WDR1;MIR3138;ZNF518B;CLNK;MIR572;HS3ST1;LINC02360;MIR12113;LINC02270;RAB28;LINC01097;NKX3-2;LINC01096;BOD1L1;MIR5091;LINC01182;LINC01085;LINC00504;CPEB2-DT;CPEB2;C1QTNF7-AS1;C1QTNF7;CC2D2A;FBXL5;FAM200B;BST1;CD38;FGFBP1;FGFBP2;PROM1;TAPT1;TAPT1-AS1;LDB2;LINC02493;SNORA75B;QDPR;CLRN2;LAP3;MED28;FAM184B;DCAF16;NCAPG;LCORL;SLIT2;SLIT2-IT1;MIR218-1;PACRGL;KCNI…
		loss	1.79008477764097	4	4	5925868	9142285	null	ogm[GRCh38] 4p16.2p16.1(5925868_9142285)x1~2	3216418	C4orf50;JAKMIP1;LOC128125818;JAKMIP1-DT;WFS1;PPP2R2C;MAN2B2;MRFAP1;LINC02482;LOC93622;LINC02481;S100P;MRFAP1L1;BLOC1S4;KIAA0232;TBC1D14;LOC100129931;CCDC96;TADA2B;GRPEL1;LINC02447;SORCS2;MIR4798;PSAPL1;MIR4274;AFAP1-AS1;AFAP1;LOC389199;ABLIM2;MIR95;SH3TC1;HTRA3;LINC02517;ACOX3;TRMT44;GPR78;CPZ;HMX1
		loss	1.85550462935193	4	4	1848033	3421005	null	ogm[GRCh38] 4p16.3(1848033_3421005)x1~2	1572973	LETM1;NSD2;SCARNA22;NELFA;MIR943;C4orf48;NAT8L;POLN;HAUS3;MXD4;MIR4800;ZFYVE28;CFAP99;RNF4;FAM193A;TNIP2;SH3BP2;ADD1;MFSD10;NOP14-AS1;NOP14;GRK4;HTT-AS;HTT;MSANTD1;RGS12
		loss	1.6353026395265902	4	4	3879140	5922328	null	ogm[GRCh38] 4p16.3p16.2(3879140_5922328)x1~2	2043189	FAM86EP;OTOP1;TMEM128;LYAR;ZBTB49;NSG1;STX18;STX18-IT1;STX18-AS1;SNORD162;LOC101928279;LINC01396;MSX1;LOC101928306;CYTL1;STK32B;LINC01587;EVC2;EVC;CRMP1;MIR378D1
		loss	1.7081143188315702	4	4	58287437	69369494	null	ogm[GRCh38] 4q12q13.2(58287437_69369494)x1~2	11082058	LINC02494;LINC02429;LINC02619;LINC02496;MIR548AG1;LINC02271;ADGRL3;ADGRL3-AS1;TECRL;LINC02232;EPHA5;EPHA5-AS1;MIR1269A;LOC101927237;CENPC;STAP1;UBA6;UBA6-DT;GNRHR;TMPRSS11D;TMPRSS11A;TMPRSS11GP;TMPRSS11F;LOC550113;SYT14P1;FTLP10;TMPRSS11BNL;TMPRSS11B;YTHDC1;TMPRSS11E;UGT2B17;UGT2B15;UGT2B10;UGT2A3;UGT2B7;LOC105377267;UGT2B11;UGT2B28
		loss	1.75862666425823	4	4	69377999	103985488	null	ogm[GRCh38] 4q13.2q24(69377999_103985488)x1~2	34607490	UGT2B4;UGT2A2;UGT2A1;SULT1B1;SULT1E1;CSN1S1;CSN2;STATH;HTN3;HTN1;CSN1S2AP;CSN1S2BP;PRR27;ODAM;FDCSP;CSN3;CABS1;SMR3A;SMR3B;OPRPN;MUC7;AMTN;AMBN;ENAM;JCHAIN;UTP3;RUFY3;GRSF1;MOB1B;DCK;SLC4A4;GC;NPFFR2;ADAMTS3;COX18;ANKRD17;ALB;AFP;AFM;LINC02499;RASSF6;CXCL8;CXCL6;PF4V1;CXCL1;PF4;PPBP;CXCL5;CXCL3;PPBPP2;CXCL2;MTHFD2L;EPGN;EREG;AREG;BTC;PARM1;PARM1-AS1;LINC02562;LINC02483;RCHY1;THAP6;ODAPH;CDKL2;G3B…
		loss	1.7387336010643601	4	4	104336227	112235354	null	ogm[GRCh38] 4q24q25(104336227_112235354)x1~2	7899128	CXXC4;CXXC4-AS1;TET2;TET2-AS1;PPA2;ARHGEF38;ARHGEF38-IT1;INTS12;GSTCD;GSTCD-AS1;NPNT;LOC101929577;TBCK;AIMP1;GIMD1;LINC02173;DKK2;PAPSS1;SGMS2;CYP2U1-AS1;CYP2U1;HADH;LEF1;LEF1-AS1;RPL34-DT;LOC101929621;RPL34;OSTC;ETNPPL;COL25A1;COL25A1-DT;SEC24B-AS1;SEC24B;MIR576;MCUB;CASP6;PLA2G12A;CFI;GAR1;RRH;LRIT3;EGF;ELOVL6;ENPEP;PANCR;PITX2;MIR297;FAM241A;AP1AR
		loss	1.58423572293111	4	4	112240301	114156588	null	ogm[GRCh38] 4q25q26(112240301_114156588)x1~2	1916288	AP1AR;TIFA;ALPK1;NEUROG2;NEUROG2-AS1;ZGRF1;LARP7;MIR302CHG;MIR367;MIR302D;MIR302A;MIR302C;MIR302B;ANK2;MIR1243;MIR8082;CAMK2D;ARSJ
		loss	1.7683116159294001	4	4	114157408	121936972	null	ogm[GRCh38] 4q26q27(114157408_121936972)x1~2	7779565	UGT8;MIR577;NDST4;MIR1973;TRAM1L1;LINC02262;LINC02263;LINC01378;LINC02264;NDST3;SNHG8;SNORA24;PRSS12;CEP170P1;LOC729218;METTL14-DT;METTL14;SEC24D;SYNPO2;MYOZ2;LOC101929762;USP53;C4orf3;FABP2;LINC01061;GTF2IP12;SEPTIN7P14;PDE5A;LOC107986192;LINC01365;LINC02502;MAD2L1;PRDM5;NDNF;TNIP3;QRFPR;ANXA5;SMIM43;PP12613;EXOSC9;CCNA2;BBS7;TRPC3
		loss	1.76323708318547	12	12	104987455	130581372	null	ogm[GRCh38] 12q23.3q24.33(104987455_130581372)x1~2	25593918	NOPCHAP1;ALDH1L2;LOC414300;WASHC4;APPL2;C12orf75-AS1;C12orf75;CASC18;NUAK1;CKAP4;TCP11L2;POLR3B;LOC100287944;RFX4;LOC100505978;RIC8B;TMEM263;MTERF2;CRY1;ABTB3;PWP1;PRDM4;PRDM4-AS1;ASCL4;LOC728739;WSCD2;CMKLR1;LINC01498;FICD;SART3;ISCU;TMEM119;SELPLG;MIR4496;CORO1C;SSH1;MIR619;DAO;SVOP;USP30;USP30-AS1;ALKBH2;UNG;ACACB;FOXN4;MYO1H;LINC01486;KCTD10;UBE3B;MMAB;MVK;FAM222A;FAM222A-AS1;TRPV4;MIR4497;GL…
		deletion	null	17	17	7642059	8781415.5	0.19	ogm[GRCh38] 17p13.1(7642059_8781416)x1	1128702.4	ATP1B2;TP53;WRAP53;EFNB3;DNAH2;RPL29P2;KDM6B;TMEM88;NAA38;CYB5D1;CHD3;SCARNA21;RNF227;KCNAB3;TRAPPC1;CNTROB;GUCY2D;ALOX15B;ALOX12B;MIR4314;ALOXE3;HES7;PER1;MIR6883;VAMP2;TMEM107;SNORD118;MIR4521;BORCS6;AURKB;LINC00324;CTC1;PFAS;SLC25A35;RANGRF;ARHGEF15;ODF4;LOC100128288;KRBA2;RPL26;RNF222;NDEL1;MYH10;CCDC42;SPDYE4
		loss	1.72430801832735	5	5	106610421	138225780	null	ogm[GRCh38] 5q21.3q31.2(106610421_138225780)x1~2	31615360	LINC01950;EFNA5;FBXL17;LINC01023;FER;LOC285638;PJA2;MAN2A1;LINC01848;TMEM232;MIR548F3;SLC25A46;TSLP;WDR36;CAMK4;STARD4;STARD4-AS1;NREP;NREP-AS1;EPB41L4A;EPB41L4A-AS1;SNORA13;LOC101927023;EPB41L4A-DT;LINC02200;LOC102467216;APC;SRP19;REEP5;DCP2;MCC;TSSK1B;YTHDC2;KCNN2;LOC101927078;LINC01957;TRIM36;PGGT1B;CCDC112;FEM1C;TICAM2;TMED7-TICAM2;TICAM2-AS1;TMED7;LOC102467217;CDO1;ATG12;AP3S1;LINCADL;LVRN;A…
		loss	1.85156498793618	5	5	138249499	141175284	null	ogm[GRCh38] 5q31.2q31.3(138249499_141175284)x1~2	2925786	GFRA3;CDC25C;LOC100128966;FAM53C;KDM3B;REEP2;EGR1;ETF1;HSPA9;SNORD63B;SNORD63;CTNNA1-AS1;CTNNA1;LRRTM2;SIL1;SNHG4;MATR3;SNORA74D;SNORA74A;PAIP2;SLC23A1;MZB1;PROB1;SPATA24;DNAJC18;ECSCR;SMIM33;STING1;UBE2D2;CXXC5;CXXC5-AS1;PSD2-AS1;PSD2;NRG2;MALINC1;PURA;IGIP;LOC101929719;CYSTM1;PFDN1;HBEGF;SLC4A9;ANKHD1;ANKHD1-EIF4EBP3;EIF4EBP3;SRA1;APBB3;MIR6831;SLC35A4;CD14;TMCO6;NDUFA2;IK;MIR3655;WDR55;DND1;HA…
		loss	1.71597464359274	5	5	141176807	161853587	null	ogm[GRCh38] 5q31.3q34(141176807_161853587)x1~2	20676781	PCDHB7;PCDHB8;PCDHB16;PCDHB9;PCDHB10;PCDHB11;PCDHB12;PCDHB13;PCDHB14;PCDHB18P;PCDHB19P;PCDHB15;SLC25A2;TAF7;PCDHGA1;PCDHGA2;PCDHGA3;PCDHGB1;PCDHGA4;PCDHGB2;PCDHGA5;PCDHGB3;PCDHGA6;PCDHGA7;PCDHGB4;PCDHGA8;PCDHGB5;PCDHGA9;PCDHGB6;PCDHGA10;PCDHGB7;PCDHGA11;PCDHGB8P;PCDHGA12;PCDHGC3;PCDHGC4;PCDHGC5;DIAPH1;DIAPH1-AS1;HDAC3;RELL2;FCHSD1;ARAP3;PCDH1;LOC729080;DELE1;PCDH12;RNF14;GNPDA1;NDFIP1;SPRY4;SPRY4…
		loss	1.77962202693128	7	7	45402951	57836777	null	ogm[GRCh38] 7p12.3p11.2(45402951_57836777)x1~2	12433827	ADCY1;SEPTIN7P2;LOC730234;CCDC201;IGFBP1;IGFBP3;LOC730338;TNS3;SNORD151;LINC01447;LINC02902;LINC00525;PKD1L1;PKD1L1-AS1;HUS1;SUN3;C7orf57;UPP1;ABCA13;LINC02838;CDC14C;VWC2;ZPBP;SPATA48;IKZF1;FIGNL1;DDC;DDC-AS1;GRB10;COBL;LOC107986794;POM121L12;LINC01446;LINC01445;VSTM2A;VSTM2A-OT1;SEC61G;SEC61G-DT;EGFR;EGFR-AS1;ELDR;LANCL2;VOPP1;FKBP9P1;SEPTIN14;ZNF713;MRPS17;NIPSNAP2;PSPH;CCT6A;SNORA22B;SNORA15;…
		loss	1.73548819465114	7	7	8630052	25559980	null	ogm[GRCh38] 7p21.3p15.2(8630052_25559980)x1~2	16929929	NXPH1;PER3P1;MGC4859;LOC100131472;NDUFA4;PHF14;THSD7A;TMEM106B;VWDE;LOC102725191;SCIN;ARL4A;ETV1;DGKB;AGMO;MEOX2;LOC105375166;LINC02587;CRPPA;CRPPA-AS1;SOSTDC1;LRRC72;ANKMY2;BZW2;TSPAN13;AGR2;AGR3;AHR;LINC02888;LINC02889;SNX13;PRPS1L1;HDAC9;MIR1302-6;TWIST1;FERD3L;POLR1F;MIR3146;TMEM196;LOC101927668;MACC1;MACC1-AS1;GIRGL;LOC101927769;ITGB8-AS1;ITGB8;ABCB5;SP8;RPL23P8;LINC01162;SP4;MIR1183;DNAH11;…
		loss	1.83182160910579	7	7	2488052	8626126	null	ogm[GRCh38] 7p22.3p21.3(2488052_8626126)x1~2	6138075	LFNG;MIR4648;BRAT1;IQCE;TTYH3;AMZ1;GNA12;CARD11;LOC100129603;SDK1;LOC105375131;FOXK1;AP5Z1;MIR4656;RADIL;SNORD165;PAPOLB;MMD2;RNF216P1;RBAK;RBAK-RBAKDN;RBAKDN;ZNF890P;WIPI2;SLC29A4;TNRC18;LINC02983;FBXL18;MIR589;LOC221946;ACTB;FSCN1;RNF216;RNF216-IT1;MIR6874;ZNF815P;OCM;CCZ1;RSPH10B;PMS2;AIMP2;SNORA80D;EIF2AK1;ANKRD61;USP42;CYTH3;FAM220A;SAGSIN1;RAC1;DAGLB;KDELR2;GRID2IP;ZDHHC4;INTS15;ZNF853;ZNF3…
		loss	1.7496438257318798	7	7	62926148	68307258	null	ogm[GRCh38] 7q11.21q11.22(62926148_68307258)x1~2	5381111	ZNF733P;LOC102724738;LOC100287704;LOC100287834;MIR4283-2;ZNF722;LINC01005;ZNF727;ZNF735;ZNF679;ZNF736;YWHAEP1;ZNF680;LOC100128885;LOC641746;ZNF107;MIR6839;ZNF138;ZNF273;ZNF117;ERV3-1-ZNF117;ERV3-1;CCT6P3;SNORA22C;SNORA15B-1;INTS4P1;ZNF92;LOC101929322;LINC03006;INTS4P2;CCT6P1;SNORA22;SNORA15B-2;VKORC1L1;GUSB;ASL;CRCP;TPST1;LINC00174;LINC03011;RABGEF1P1;KCTD7;LOC100996437;RABGEF1;GTF2IRD1P1;GTF2IP2…
		loss	1.70554846163185	7	7	82607546	91493159	null	ogm[GRCh38] 7q21.11q21.13(82607546_91493159)x1~2	8885614	PCLO;SEMA3E;SEMA3A;LINC03017;SEMA3D;LINC00972;GRM3;ELAPOR2;DMTF1-AS1;DMTF1;TMEM243;TP53TG1;CROT;ABCB4;ABCB1;RUNDC3B;SLC25A40;DBF4;ADAM22;SRI;SRI-AS1;STEAP4;ZNF804B;TEX47;STEAP2-AS1;DPY19L2P4;STEAP1;STEAP2;CFAP69;FAM237B;LOC101927446;GTPBP10;LOC101409256;CLDN12;PTTG1IP2;CDK14;FZD1;LINC02932
		loss	1.7398033551033998	7	7	99465739	100861860	null	ogm[GRCh38] 7q22.1(99465739_100861860)x1~2	1396122	ATP5MF-PTCD1;ATP5MF;ZNF789;ZNF394;ZKSCAN5;FAM200A;ZNF655;TMEM225B;ZSCAN25;CYP3A5;CYP3A7-CYP3A51P;CYP3A7;CYP3A4;CYP3A43;OR2AE1;TRIM4;GJC3;AZGP1;AZGP1P1;LOC105375423;ZKSCAN1;ZSCAN21;ZNF3;COPS6;MCM7;MIR25;MIR93;MIR106B;AP4M1;TAF6;CNPY4;MBLAC1;LAMTOR4;TRAPPC14;MIR4658;GAL3ST4;GPC2;STAG3;CASTOR3P;PVRIG;SPDYE3;PMS2P1;STAG3L5P-PVRIG2P-PILRB;STAG3L5P;PVRIG2P;MIR6840;PILRB;PILRA;ZCWPW1;MEPCE;PPP1R35;SPACD…
		loss	1.79603505284704	7	7	101093145	105255573	null	ogm[GRCh38] 7q22.1q22.3(101093145_105255573)x1~2	4162429	TRIM56;SERPINE1;AP1S1;MIR4653;VGF;NAT16;MOGAT3;PLOD3;ZNHIT1;CLDN15;FIS1;LNCPRESS1;EMSLR;IFT22;COL26A1;LINC01007;MYL10;CUX1;SH2B2;MIR4285;SPDYE6;LOC100630923;LOC100289561;PRKRIP1;MIR548O;ORAI2;ALKBH4;LRWD1;MIR5090;MIR4467;POLR2J;RASA4B;UPK3BL2;POLR2J3-UPK3BL2;SPDYE2;POLR2J3;RASA4;UPK3BL1;POLR2J2-UPK3BL1;SPDYE2B;POLR2J2;RASA4DP;FAM185A;FBXL13;LRRC17;NFE4;ARMC10;NAPEPLD;RPL19P12;DPY19L2P2;PMPCB;DNAJ…
		loss	1.73112172319901	7	7	105259161	138204420	null	ogm[GRCh38] 7q22.3q33(105259161_138204420)x1~2	32945260	SRPK2;PUS7;RINT1;EFCAB10;EFCAB10-AS1;ATXN7L1;CDHR3;SYPL1;NAMPT;CCDC71L;LINC02577;PIK3CG;PRKAR2B;HBP1;COG5;GPR22;DUS4L;DUS4L-BCAP29;BCAP29;SLC26A4-AS1;SLC26A4;CBLL1-AS1;CBLL1;SLC26A3;DLD;LAMB1;LAMB4;NRCAM;PNPLA8;THAP5;DNAJB9;LINC02903;EIF3IP1;IMMP2L;LRRN3;DOCK4;DOCK4-AS1;ZNF277;IFRD1;LOC128031837;LSMEM1;LINC03076;LOC101928012;TMEM168;BMT2;HRAT17;GPR85;SMIM30;PPP1R3A;FOXP2;MIR3666;MDFIC;LINC01393;L…
		loss	1.7276006852354602	7	7	143591360	154070482	null	ogm[GRCh38] 7q35q36.2(143591360_154070482)x1~2	10479123	TCAF2;CTAGE6;TCAF2P1;LOC154761;TCAF1;OR2F2;OR2F1;OR6B1;OR2A5;OR2A25;OR2A12;OR2A2;OR2A14;CTAGE4;ARHGEF35;ARHGEF35-AS1;OR2A42;OR2A1-AS1;OR2A20P;OR2A7;ARHGEF34P;CTAGE8;OR2A9P;OR2A1;ARHGEF5;NOBOX;TPK1;CNTNAP2;CNTNAP2-AS1;MIR548F4;LOC105375556;C7orf33;CUL1;EZH2;RNY5;RNY4;RNY3;RNY1;GHET1;PDIA4;ZNF786;ZNF425;ZNF398;ZNF282;ZNF212;ZNF783;LOC155060;ZNF777;ZNF746;ZNF767P;KRBA1;ZNF467;SSPOP;ZNF862;ATP6V0E2-A…
		translocation_interchr	null	4	7	52586829	82653107	0.14	ogm[GRCh38] t(4;7)(q12;q21.11)(52586829;82653107)	-1	-
		translocation_interchr	null	4	7	121923635	37112066	0.12	ogm[GRCh38] t(4;7)(q27;p14.1)(121923635;37112066)	-1	TRPC3;ELMO1
		translocation_interchr	null	10	7	97476480	102171679	0.1	ogm[GRCh38] t(7;10)(q22.1;q24.1)(102171679;97476480)	-1	CUX1;MMS19
		translocation_interchr	null	12	21	104794507	15528087	0.16	ogm[GRCh38] t(12;21)(q23.3;q21.1)(104794507;15528087)	-1	-
		translocation_interchr	null	12	21	131833971	41132892	0.18	ogm[GRCh38] t(12;21)(q24.33;q22.2)(131833971;41132892)	-1	MMP17
		translocation_interchr	null	12	7	130801616	36347679	0.15	ogm[GRCh38] t(7;12)(p14.2;q24.33)(36347679;130801616)	-1	MATCAP2;STX2
		translocation_interchr	null	21	4	14614511	58287437	0.11	ogm[GRCh38] t(4;21)(q12;q11.2)(58287437;14614511)	-1	SAMSN1
		translocation_interchr	null	21	7	15771635	141134229	0.15	ogm[GRCh38] t(7;21)(q34;q21.1)(141134229;15771635)	-1	TMEM178B;USP25
		translocation_intrachr	null	5	5	107101109	161334867	0.12	ogm[GRCh38] fus(5;5)(q21.3;q34)(107101109;161334867)	-1	GABRB2
		translocation_intrachr	null	7	7	25449700	36517500	0.13	ogm[GRCh38] fus(7;7)(p15.3;p14.2)(25449700;36517500)	-1	AOAH
		translocation_intrachr	null	7	7	68270755	91145791	0.11	ogm[GRCh38] fus(7;7)(q11.22;q21.13)(68270755;91145791)	-1	CDK14
		translocation_intrachr	null	7	7	99480161	141879331.5	0.15	ogm[GRCh38] fus(7;7)(q22.1;q34)(99480161;141879332)	-1	ZNF789

## Sheet: Figure 2-Circos Plot C
#Summary:
#ISCN Summary:	ogm[GRCh38] 1q25.3q32.1(185352590_201016337)x1~2,1q32.2q41(210224746_215933459)x1~2,1q41(218294483_219682797)x1~2,1q41q43(219683386_236778839)x1~2,fus(1;1)(q42.2;q44)(233781047;244295074),1q43(236790225_243163859)x1~2,2p24.3(12430505_12460516)x1,2q34(208796737_208815757)x1,2q34(208796737_208815757)x1,fus(4;4)(p15.31;q31.23)(18037124;148145249),4p15.2(22043935_22085820)x1,4p15.2(22971835_25003458)…
		fractionalCopyNumber	RefcontigID1	RefcontigID2	RefStartPos	RefEndPos	VAF	ISCN	Size	overlapGenes
		2.23780302197576	8	8	45972483	59289079	null	ogm[GRCh38] 8q11.1q12.1(45972483_59289079)x2~3	13316597	ASNSP1;LINC00293;LOC100287846;SPIDR;CEBPD;PRKDC;MCM4;UBE2V2;LINC02947;LOC101929268;LINC03054;CLXN;SNAI2;PPDPFL;LOC100507464;SNTG1;PXDNL;PCMTD1;ST18;LOC101929341;ALKAL1;RB1CC1;NPBWR1;OPRK1;LINC02984;ATP6V1H;RGS20;TCEA1;LYPLA1;MRPL15;RNU105C;SOX17;RP1;XKR4;SBF1P1;XKR4-AS1;TMEM68;TGS1;LYN;SNORA1B;RPS20;SNORD54;CERNA3;MOS;PLAG1;CHCHD7;SDR16C5;SDR16C6P;PENK;PENK-AS1;LINC00968;BPNT2;LINC01606;LOC286177…
		2.42708046423577	8	8	59291403	94278006	null	ogm[GRCh38] 8q12.1q22.1(59291403_94278006)x2~3	34986604	CA8;LINC01301;RAB2A;CHD7;LOC105375938;LOC100130298;CLVS1;ASPH;MIR4470;LINC02155;NKAIN3;GGH;TTPA;YTHDF3-DT;YTHDF3;LOC102724612;LINC01289;LINC01414;MIR124-2HG;MIR124-2;BHLHE22-AS1;BHLHE22;CYP7B1;LINC00251;LINC01299;ARMC1;MTFR1;PDE7A;DNAJC5B;TRIM55;CRH;LINC00967;RRS1-DT;RRS1;ADHFE1;VXN;MYBL1;VCPIP1;C8orf44;C8orf44-SGK3;SGK3;PTTG3P;MCMDC2;SNHG6;SNORD87;TCF24;PPP1R42;COPS5;CSPP1;ARFGEF1;ARFGEF1-DT;CPA…
		2.55038165490383	8	8	94279874	104047826	null	ogm[GRCh38] 8q22.1q22.3(94279874_104047826)x2~3	9767953	RAD54B;FSBP;VIRMA;VIRMA-DT;LINC02894;ESRP1;DPY19L4;INTS8;CCNE2;NDUFAF6;TP53INP1;MIR3150BHG;MIR3150B;MIR3150A;PLEKHF2;LINC01298;CFAP418;CFAP418-AS1;SRSF3P2;GDF6;UQCRB;UQCRB-AS1;MTERF3;PTDSS1;LOC102724804;SDC2;CPQ;LOC101927066;TSPYL5;SNORD3H;MTDH;LAPTM4B;MATN2;RPL30;SNORA72;ERICH5;RIDA;POP1;NIPAL2;MIR9903;KCNS2;STK3;OSR2;VPS13B;MIR599;MIR875;COX6C;RGS22;SNORD77B;FBXO43;POLR2K;SPAG1;RNF19A;MIR4471;A…
		2.38117472004814	8	8	104056801	107479483	null	ogm[GRCh38] 8q22.3q23.1(104056801_107479483)x2~3	3422683	RIMS2;DCSTAMP;DPYS;MIR548A3;LRP12;ZFPM2;ZFPM2-AS1;OXR1;ABRA;ANGPT1
		2.54358264332543	8	8	107486204	109265016	null	ogm[GRCh38] 8q23.1(107486204_109265016)x2~3	1778813	ANGPT1;RSPO2;EIF3E;EMC2;TMEM74;TRHR;NUDCD1
		2.3699062187718902	8	8	109265781	114726718	null	ogm[GRCh38] 8q23.1q23.3(109265781_114726718)x2~3	5460938	NUDCD1;ENY2;PKHD1L1;EBAG9;SYBU;SYBU-AS1;KCNV1;LINC01608;LINC01609;LINC02237;CSMD3;MIR2053
		2.49197627289677	8	8	114727313	134721997	null	ogm[GRCh38] 8q23.3q24.22(114727313_134721997)x2~3	19994685	TRPS1;LINC00536;EIF3H;LOC105375713;UTP23;RAD21;RAD21-AS1;MIR3610;AARD;SLC30A8;MED30;EXT1;SNORD168;SAMD12;SAMD12-AS1;TNFRSF11B;COLEC10;LOC101927513;MAL2;MAL2-AS1;MIR548AZ;CCN3;ENPP2;TAF2;DSCC1;DEPTOR;COL14A1;MRPL13;MTBP;SNTB1;LOC101927543;HAS2;HAS2-AS1;LINC02855;SMILR;LINC01151;ZHX2;DERL1;TBC1D31;FAM83A;FAM83A-AS1;MIR4663;C8orf76;ZHX1-C8orf76;ZHX1;ATAD2;MIR548AA1;MIR548D1;NTAQ1;FBXO32;KLHL38;ANXA1…
		2.65312193288687	8	8	140040064	141282390	null	ogm[GRCh38] 8q24.3(140040064_141282390)x2~3	1242327	TRAPPC9;PEG13;CHRAC1;AGO2;ERICD;PTK2;MIR151A;DENND3-AS1;DENND3;SLC45A4;SLC45A4-AS1
		2.7738839690929598	11	11	49000025	50365193	null	ogm[GRCh38] 11p11.12(49000025_50365193)x2~3	1365169	TRIM49B;TRIM64C;FOLH1;GRM5P1;OR4C13;OR4C12;OR4C45;SEPTIN7P11;LINC02750
		3.02975809164239	11	11	44932579	48643582	null	ogm[GRCh38] 11p11.2(44932579_48643582)x3~4	3711004	TSPAN18;TP53I11;LINC02685;PRDM11;SYT13;LINC02696;LINC02687;CHST1;MIR7154;LOC100507384;LINC02690;LINC02716;SLC35C1;CRY2;MAPK8IP1;FREY1;PEX16;LARGE2;PHF21A;LOC101928894;LINC02710;LINC02489;CREB3L1;DGKZ;MIR4688;MDK;CHRM4;AMBRA1;MIR3160-1;MIR3160-2;HARBI1;ATG13;ARHGAP1;ZNF408;F2;CKAP5;MIR5582;SNORD67;LRP4-AS1;LRP4;CSTPP1;ARFGAP2;PACSIN3;MIR6745;DDB2;ACP2;NR1H3;MADD;MADD-AS1;MYBPC3;SPI1;SLC39A13-AS1;M…
		2.39411494190184	11	11	38357074	43130329	null	ogm[GRCh38] 11p12(38357074_43130329)x2~3	4773256	LINC02759;LINC01493;LRRC4C;LINC01499;LINC02745;LINC02740
		2.71988358778786	11	11	43132207	44932116	null	ogm[GRCh38] 11p12p11.2(43132207_44932116)x2~3	1799910	HNRNPKP3;API5;TTC17;MIR670;MIR670HG;MIR129-2;HSD17B12;ALKBH3;SEC14L1P1;ALKBH3-AS1;C11orf96;ACCSL;ACCS;EXT2;ALX4;CD82;CD82-AS1;TSPAN18;TP53I11
		2.6158029890891297	11	11	32975017	38354393	null	ogm[GRCh38] 11p13p12(32975017_38354393)x2~3	5379377	QSER1;DEPDC7;TCP11L1;LINC00294;CSTF3;CSTF3-DT;HIPK3;KIAA1549L;C11orf91;CD59;FBXO3;FBXO3-DT;LINC02721;LMO2;CAPRIN1;NAT10;ABTB2;CAT;ELF5;EHF;APIP;PDHX;MIR1343;CD44-DT;CD44;SNORD164;CD44-AS1;SLC1A2;PAMR1;FJX1;TRIM44;LDLRAD3;MIR3973;LOC101928510;COMMD9;PRR5L;TRAF6;RAG1;RAG2;IFTAP;LINC02760
		2.4497196762456404	11	11	19064655	32971431	null	ogm[GRCh38] 11p15.1p13(19064655_32971431)x2~3	13906777	ZDHHC13;CSRP3;CSRP3-AS1;E2F8;NAV2;NAV2-AS5;NAV2-AS4;MIR4486;LEISA1;MIR4694;NAV2-AS3;NAV2-AS2;DBX1;HTATIP2;PRMT3;SLC6A5;NELL1;ANO5;SLC17A6;LINC01495;FANCF;GAS2;SVIP;CCDC179;MIR8054;LUZP2;LINC02699;ANO3;ANO3-AS1;MUC15;SLC5A12;FIBIN;BBOX1;BBOX1-AS1;CCDC34;LGR4;LGR4-AS1;LIN7C;BDNF-AS;MIR8087;LINC00678;BDNF;KIF18A;MIR610;METTL15;MIR8068;LINC02742;LINC02755;LINC02546;LINC01616;KCNA4;FSHB;ARL14EP;MPPED2…
		2.4483589130160097	11	11	4369093	8667223	null	ogm[GRCh38] 11p15.4(4369093_8667223)x2~3	4298131	OR52B4;TRIM21;OR52K2;OR52K1;OR52M1;C11orf40;OR52I2;OR52I1;TRIM68;OR51D1;OR51E1;OR51E2;OR51C1P;MMP26;OR51F1;OR52R1;OR51F2;OR51S1;OR51H1;OR51T1;OR51A7;OR51G2;OR51G1;OR51A4;OR51A2;OR51L1;OR52J3;OR52E2;OR52E1;OR52A5;OR52A1;OR52Z1P;OR51V1;HBB;HBD;HBBP1;BGLT3;HBG1;HBG2;HBE1;OR51B4;OR51B2;OR51B5;OR51B6;OR51M1;OR51Q1;OR51I1;OR51I2;OR52D1;UBQLN3;UBQLNL;OLFM5P;OR52H1;OR52B6;TRIM6;TRIM6-TRIM34;TRIM34;TRIM5;…
		2.8285621226002298	11	11	8673252	11348943	null	ogm[GRCh38] 11p15.4(8673252_11348943)x2~3	2675692	TRIM66;RPL27A;SNORA3A;SNORA3B;DENND2B;DENND2B-AS1;AKIP1;C11orf16;ASCL3;TMEM9B;TMEM9B-AS1;NRIP3;NRIP3-DT;SCUBE2;MIR5691;KRT8P41;DENND5A;TMEM41B;IPO7;SNORA23;LOC644656;ZNF143;WEE1;SWAP70;LINC02709;SBF2-AS1;SBF2;LOC101928008;ADM;CAND1.11;AMPD3;MIR4485;RNF141;IRAG1-AS1;LYVE1;IRAG1;CTR9;EIF4G2;SNORD97;LOC101928053;ZBED5;ZBED5-AS1;GALNT18
		2.6377625251066097	11	11	11369095	19053613	null	ogm[GRCh38] 11p15.4p15.1(11369095_19053613)x2~3	7684519	GALNT18;MIR4299;MIR8070;USP47;DKK3;LINC02547;MICAL2;MIR6124;PARVA;TEAD1;LINC00958;RASSF10;BMAL1;BTBD10;PTH;FAR1;LINC02548;LINC02545;LINC02683;SPON1;RRAS2;COPB1;PSMA1;PDE3B;CYP2R1;CALCA;CALCB;INSC;LINC02751;LINC02682;SOX6;MIR6073;C11orf58;PLEKHA7;SNORD147;OR7E14P;RPS13;SNORD14A;SNORD14B;PIK3C2A;NUCB2;NCR3LG1;KCNJ11;ABCC8;USH1C;OTOG;LINC02729;MYOD1;KCNC1;SERGEF;TPH1;SAAL1;SAA3P;MRGPRX3;MRGPRX4;SLC2…
		2.6174673694763704	11	11	2157135	4361626	null	ogm[GRCh38] 11p15.5p15.4(2157135_4361626)x2~3	2204492	INS-IGF2;INS;TH;MIR4686;ASCL2;C11orf21;TSPAN32;CD81-AS1;CD81;TSSC4;TRPM5;KCNQ1;KCNQ1OT1;KCNQ1-AS1;KCNQ1DN;CDKN1C;SLC22A18AS;SLC22A18;PHLDA2;NAP1L4;SNORA54;CARS1;CARS1-AS1;OSBPL5;MRGPRG;MRGPRG-AS1;MRGPRE;ZNF195;TSSC2;OR7E12P;LOC105376526;LOC101927708;XNDC1CP;TRPC2;ART5;ART1;CHRNA10;NUP98;PGAP2;RHOG;STIM1-AS1;STIM1;MIR4687;RRM1;LINC02749;SSU72L5;SSU72L2;SSU72L4;SSU72L3;SSU72L1
		2.62620350596238	11	11	55310247	59117181	null	ogm[GRCh38] 11q11q12.1(55310247_59117181)x2~3	3806935	OR4A16;OR4A15;OR4C15;OR4C16;OR4C11;OR4P4;OR4S2;OR4C6;OR5D3P;OR5D13;OR5D14;OR5L1;OR5D18;OR5L2;OR5D16;TRIM51;OR5W2;OR5I1;OR10AG1;OR7E5P;OR5F1;OR5AS1;OR8I2;OR8H2;OR8H3;OR8J3;OR8K5;OR5J2;OR8J2;OR5T2;OR5T3;OR5T1;OR8H1;OR8K3;OR8K1;OR8J1;OR8U1;OR5AL1;OR8U3;OR5M9;OR5M3;OR5M8;OR5M11;OR5M10;OR5M1;OR5AP2;OR5AR1;OR9G1;OR9G4;MIR6128;LINC02735;OR5AK2;OR5AK4P;LRRC55;APLNR;TNKS1BP1;SSRP1;P2RX3;PRG3;PRG2;SLC43A3;…
		3.04332524338431	11	11	59123912	72369254	null	ogm[GRCh38] 11q12.1q13.4(59123912_72369254)x3~4	13245343	FAM111B;FAM111A-DT;FAM111A;DTX4;MPEG1;OR5AN1;OR5A2;OR5A1;OR4D6;OR4D10;OR4D11;OR4D9;OSBP;MIR3162;PATL1;OR10V1;OR10V2P;STX3;MRPL16;CBLIF;TCN1;OOSP3;OOSP1;OOSP4A;OOSP4B;OOSP2;MS4A3;MS4A2;MS4A6A;MS4A4E;MIR6503;MS4A4A;MS4A6E;MS4A7;MS4A14;MS4A5;MS4A1;MS4A12;MS4A13;LINC00301;MS4A8;MS4A18;MS4A15;MS4A10;CCDC86-AS1;CCDC86;PTGDR2;ZP1;PRPF19;TMEM109;TMEM132A;SLC15A3;CD6;CD5;VPS37C;PGA3;PGA4;PGA5;VWCE;DDB1;TK…
		3.0524914513329	11	11	72846667	78373671	null	ogm[GRCh38] 11q13.4q14.1(72846667_78373671)x3~4	5527005	FCHSD2;P2RY2;P2RY6;ARHGEF17-AS1;ARHGEF17;RELT;FAM168A;PLEKHB1;RAB6A;MRPL48;COA4;PAAF1;DNAJB13;UCP2;UCP3;C2CD3;PPME1;P4HA3;P4HA3-AS1;PGM2L1;MIR548AL;KCNE3;LIPT2;LIPT2-AS1;POLD3;CHRDL2;MIR4696;RNF169;XRRA1;SPCS2;NEU3;OR2AT4;SLCO2B1;TPBGL;ARRB1;MIR326;RPS3;SNORD15A;SNORD15B;KLHL35;GDPD5;SERPINH1;LOC105369391;MAP6;MOGAT2;DGAT2-DT;DGAT2;UVRAG-DT;UVRAG;WNT11;THAP12;GVQW3;EMSY;LRRC32;GUCY2EP;TSKU;TSKU-A…
		2.69568720182172	11	11	78381047	83029968	null	ogm[GRCh38] 11q14.1(78381047_83029968)x2~3	4648922	GAB2;LINC02728;NARS2;LOC101928896;TENM4;MIR708;MIR5579;LINC02720;MIR4300HG;MIR4300;FAM181B;LINC02734;PRCP;DDIAS;RAB30
		2.83600113916733	11	11	83031238	89106461	null	ogm[GRCh38] 11q14.1q14.3(83031238_89106461)x2~3	6075224	RAB30;SNORA70E;RAB30-DT;PCF11;ANKRD42-DT;PCF11-AS1;ANKRD42;CCDC90B;DLG2;TMEM126B;TMEM126A;CREBZF;CCDC89;SYTL2;CCDC83;PICALM;EED;MIR6755;HIKESHI;CCDC81;ME3;PRSS23;OR7E2P;FZD4;FZD4-DT;TMEM135;LINC02711;RAB38;MIR3166;CTSC;GRM5-AS1;GRM5
		2.6437118226647	11	11	89107033	93876340	null	ogm[GRCh38] 11q14.3q21(89107033_93876340)x2~3	4769308	TYR;NOX4;FOLH1B;TRIM77;TRIM49;LOC642414;TRIM64B;TRIM49D1;TRIM49D2;TRIM64;TRIM51EP;TRIM53AP;TRIM49C;UBTFL1;NAALAD2;CHORDC1;DISC1FP1;MIR4490;MIR1261;LINC02748;FAT3;LINC02746;MTNR1B;SLC36A4;DEUP1;SMCO4;CEP295;SCARNA9;TAF1D;SNORA25;SNORA32;SNORD6;SNORA1;SNORA8;SNORD5;SNORA18;MIR1304;SNORA40;C11orf54;MED17;VSTM5
		3.17428706506033	11	11	93879559	94850591	null	ogm[GRCh38] 11q21(93879559_94850591)x3~4	971033	HEPHL1;PANX1;IZUMO1R;GPR83;MRE11;MIR548L;ANKRD49;C11orf97;FUT4;PIWIL4-AS1;PIWIL4;AMOTL1
		2.7246411904079197	11	11	94851774	102407117	null	ogm[GRCh38] 11q21q22.2(94851774_102407117)x2~3	7555344	AMOTL1;CWC15;KDM4D;KDM4E;KDM4F;SRSF8;ENDOD1;LNCRNA-IUR;SESN3;LOC100129203;FAM76B;CEP57;MTMR2;MAML2;MIR1260B;CCDC82;JRKL;JRKL-AS1;LINC02737;LINC02713;CNTN5;ARHGAP42-AS1;ARHGAP42;SNORD13I;PGR;PGR-AS1;TRPC6;MIR3920;ANGPTL5;CEP126;CFAP300;YAP1;BIRC3;BIRC2;TMEM123
		2.8148814412108702	11	11	102410225	117368410	null	ogm[GRCh38] 11q22.2q23.3(102410225_117368410)x2~3	14958186	TMEM123;TMEM123-DT;LOC102723838;MMP7;MMP20;MMP20-AS1;MMP27;MMP8;MMP10;WTAPP1;MMP1;MMP3;MMP12;MMP13;DCUN1D5;DYNC2H1;MIR4693;PDGFD;DDI1;LINC02552;CASP12;CASP4LP;CASP4;CASP5;CASP1;CARD16;CASP1P2;CARD17P;CARD18;GRIA4;MSANTD4;KBTBD3;AASDHPPT;LINC02719;LOC101928535;GUCY1A2;CWF19L2;ALKBH8;ELMOD1;SLN;SLC35F2;RAB39A;CUL5;ACAT1;NPAT;ATM;C11orf65;POGLUT3;EXPH5;DDX10;C11orf87;ZC3H12C;RDX;LINC02732;FDX1;ARHGA…
		2.96287316659475	11	11	117376440	130485722	null	ogm[GRCh38] 11q23.3q24.3(117376440_130485722)x2~3	13109283	CEP164;DSCAML1;FXYD2;FXYD6-FXYD2;FXYD6;TMPRSS13;IL10RA;SMIM35;TMPRSS4;SCN4B;SCN2B;JAML;MPZL3;MPZL2;CD3E;CD3D;CD3G;UBE4A;LOC100131626;ATP5MG;KMT2A;TTC36-AS1;TTC36;TMEM25;IFT46;ARCN1;PHLDB1;MIR6716;TREH;DDX6;CXCR5;BCL9L;MIR4492;UPK2;FOXR1;CENATAC;RPL23AP64;RPS25;TRAPPC4;SLC37A4;HYOU1;VPS11;HMBS;H2AX;DPAGT1;C2CD2L;HINFP;ABCG4;NLRX1;NHERF4;CCDC153;SNORD150;CBL;MCAM;MIR6756;RNF26;C1QTNF5;MFRP;USP2;USP…
		2.72407420845301	11	11	130492370	133656004	null	ogm[GRCh38] 11q24.3q25(130492370_133656004)x2~3	3163635	MIR8052;LINC02873;LINC02551;SNX19;NTM;LOC101929653;NTM-AS1;NTM-IT;OPCML;OPCML-IT1
		3.0955706641484797	11	11	133664026	135069565	null	ogm[GRCh38] 11q25(133664026_135069565)x3~4	1405540	LINC02743;SPATA19;IGSF9B;MIR4697;LINC02731;JAM3;NCAPD3;SNORD153;VPS26B;THYN1;ACAD8;GLB1L3;GLB1L2;B3GAT1;B3GAT1-DT;LINC02706;LINC02714;LOC100507548
		3.5496363219867004	22	22	15805660	18189402	null	ogm[GRCh38] 22q11.1q11.21(15805660_18189402)x3~4	2383743	DUXAP8;BMS1P22;CCT8L2;TPTEP1;ANKRD62P1-PARP4P3;LINC01665;XKR3;HSFY1P1;GAB4;CECR7;IL17RA;TMEM121B;LINC01664;HDHD5;HDHD5-AS1;ADA2;CECR3;CECR2;SLC25A18;LOC101929372;ATP6V1E1;BCL2L13;BID;MIR3198-1;LINC00528;MICAL3;MIR648;LINC01634;PEX26;TUBA8;USP18;FAM230D
		3.9873445388797	22	22	18636137	20886084	null	ogm[GRCh38] 22q11.21(18636137_20886084)x3~4	2249948	FAM230E;GGT3P;POM121L15P;LOC102724728;FAM230F;DGCR6;PRODH;LOC122455341;DGCR5;FAM246C;DGCR2;DGCR11;ESS2;TSSK2;GSC2;LINC01311;SLC25A1;CLTCL1;HIRA;MRPL40;C22orf39;UFD1;CDC45;CLDN5;LINC00895;SEPTIN5;SEPT5-GP1BB;GP1BB;TBX1;GNB1L;RTL10;TXNRD2;COMT;MIR4761;ARVCF;TANGO2;MIR185;DGCR8;MIR3618;MIR1306;TRMT2A;MIR6816;RANBP1;SNORA77B;ZDHHC8;CCDC188;LINC02891;LINC00896;RTN4R;MIR1286;DGCR6L;FAM230G;ZNF74;SCARF2…
		4.251197601773351	22	22	20887967	23334000	null	ogm[GRCh38] 22q11.21q11.23(20887967_23334000)amp	2446034	SNAP29;CRKL;LINC01637;AIFM3;LZTR1;THAP7;THAP7-AS1;TUBA3FP;P2RX6;SLC7A4;MIR649;P2RX6P;LRRC74B;BCRP2;FAM230B;GGT2P;POM121L8P;FAM230H;LINC01651;FAM246A;RIMBP3B;HIC2;TMEM191C;PI4KAP2;RIMBP3C;UBE2L3;YDJC;CCDC116;SDF2L1;LOC107985532;MIR301B;MIR130B;PPIL2;YPEL1;MAPK1;PPM1F;PPM1F-AS1;TOP3B;PRAMENP;VPREB1;BMS1P20;ZNF280B;ZNF280A;PRAME;LL22NC03-63E9.3;POM121L1P;GGTLC2;MIR650;MIR5571;IGLL5;RSPH14;GNAZ;RAB36…
		4.80692382265944	22	22	23334601	24003766	null	ogm[GRCh38] 22q11.23(23334601_24003766)amp	669166	CES5AP1;ZDHHC8BP;LINC01659;FAM230I;PCAT14;IGLL1;DRICH1;GUSBP11;RGL4;ZNF70;VPREB3;C22orf15;CHCHD10;MMP11;SMARCB1;DERL3;SLC2A11;MIF-AS1;MIF;LOC100652871;GSTT2B;DDTL;DDT;GSTT2;GSTT4
		1.18146881198873	1	1	185352590	201016337	null	ogm[GRCh38] 1q25.3q32.1(185352590_201016337)x1~2	15663748	LINC01350;HMCN1;PRG4;TPR;ODR4;PDC-AS1;PDC;PTGS2;PACERR;PLA2G4A;LINC01036;LINC01037;LINC01035;BRINP3;BRINP3-DT;LINC01720;LINC01680;RGS18;RGS21;RGS1;RGS13;MIR4426;RGS2;RGS2-AS1;UCHL5;SCARNA18B;RO60;GLRX2;CDC73;MIR1278;B3GALT2;LINC01031;LINC01724;KCNT2;MIR4735;CFH;CFHR3;CFHR1;CFHR4;CFHR2;CFHR5;F13B;ASPM;ZBTB41;CRB1;DENND1B;C1orf53;LHX9;NEK7;ATP6V1G3;PTPRC;MIR181A1HG;MIR181B1;MIR181A1;LINC01222;LINC0…
		1.1911608452084	1	1	210224746	215933459	null	ogm[GRCh38] 1q32.2q41(210224746_215933459)x1~2	5708714	SERTAD4-AS1;SERTAD4;LINC02602;HHAT;KCNH1;KCNH1-IT1;RCOR3;TRAF5;LINC00467;RD3;SLC30A1;NTRAS;NEK2;NEK2-DT;LPGAT1;LPGAT1-AS1;INTS7;DTL;RPL21P28;MIR3122;LINC02608;PPP2R5A;SNORA16B;PACC1;NENF;LINC02771;LINC01740;ATF3;GARIN4;LINC02773;BATF3;NSL1;TATDN3;SPATA45;FLVCR1-DT;FLVCR1;VASH2;ANGEL2;RPS6KC1;PROX1-AS1;LINC00538;PROX1;SMYD2;PTPN14;CENPF;KCNK2;KCTD3;USH2A
		1.15282144090338	1	1	218294483	219682797	null	ogm[GRCh38] 1q41(218294483_219682797)x1~2	1388315	RRP15;TGFB2-AS1;TGFB2;TGFB2-OT1;LINC02869;LINC01710;LYPLAL1-DT;LYPLAL1;LYPLAL1-AS1;ZC3H11B
		1.69470832908458	1	1	219683386	236778839	null	ogm[GRCh38] 1q41q43(219683386_236778839)x1~2	17095454	SLC30A10;EPRS1;BPNT1;IARS2;MIR215;MIR194-1;RAB3GAP2;MIR664A;SNORA36B;AURKAP1;MARK1;C1orf115;MTARC2;MTARC1;RNU6ATAC35P;LINC01352;HLX-AS1;HLX;LINC02817;DUSP10;LINC01655;LINC02257;LINC02474;HHIPL2;TAF1A;TAF1A-AS1;MIA3;AIDA;BROX;FAM177B;DISP1;TLR5;SUSD4;CCDC185;CAPN8;CAPN2;TP53BP2;GTF2IP20;SEPTIN7P13;FBXO28;DEGS1;LOC101927143;LOC101927164;NVL;MIR320B2;CNIH4;WDR26;MIR4742;CNIH3;CNIH3-AS2;DNAH14;LBR;EN…
		1.51037488463358	1	1	236790225	243163859	null	ogm[GRCh38] 1q43(236790225_243163859)x1~2	6373635	MTR;MT1HL1;RYR2;MIR4428;LOC100130331;ZP4;LINC01139;CHRM3;CHRM3-AS2;CHRM3-AS1;RPS7P5;FMN2;GREM2;RGS7;MIR3123;FH;KMO;OPN3;CHML;WDR64;EXO1;BECN2;MAP1LC3C;PLD5;LINC01347;CEP170
		1.7596766240200201	4	4	74497843	89947198	null	ogm[GRCh38] 4q13.3q22.1(74497843_89947198)x1~2	15449356	BTC;PARM1;PARM1-AS1;LINC02562;LINC02483;RCHY1;THAP6;ODAPH;CDKL2;G3BP2;USO1;PPEF2;NAAA;SDAD1;SDAD1-AS1;CXCL9;ART3;CXCL10;CXCL11;NUP54;SCARB2;FAM47E;FAM47E-STBD1;STBD1;CCDC158;SHROOM3;MIR4450;MIR548AH;SOWAHB;SEPTIN11;CCNI;CCNG2;CXCL13;CNOT6L;MRPL1;FRAS1;SNORD161;ANXA3;LINC01094;BMP2K;PAQR3;LINC01088;NAA11;GK2;LINC00989;PCAT4;ANTXR2;PRDM8-AS1;PRDM8;FGF5;CFAP299;BMP3;PRKG2;PRKG2-AS1;RASGEF1B;HNRNPD;H…
		1.07537370770709	4	4	89949079	98177729	null	ogm[GRCh38] 4q22.1q23(89949079_98177729)x1~2	8228651	MMRN1;CCSER1;LNCPRESS2;GRID2;ATOH1;SMARCAD1-DT;SMARCAD1;HPGDS;PDLIM5;BMPR1B-DT;BMPR1B;UNC5C;UNC5C-AS1;PDHA2;LINC02267;STPG2-AS1;STPG2
		1.27650456210397	4	4	99385744	99980710	null	ogm[GRCh38] 4q23(99385744_99980710)x1~2	594967	ADH7;C4orf17;TRMT10A;MTTP;C4orf54;DAPP1;LAMTOR3;DNAJB14;H2AZ1;H2AZ1-DT
		1.6662323153816598	4	4	102261869	128214390	null	ogm[GRCh38] 4q24q28.2(102261869_128214390)x1~2	25952522	SLC39A8;LOC105377621;NFKB1;MANBA;LOC102723704;UBE2D3;UBE2D3-AS1;CISD2;SLC9B1;SLC9B2;BDH2;CENPE;LINC02428;TACR3;CXXC4;CXXC4-AS1;TET2;TET2-AS1;PPA2;ARHGEF38;ARHGEF38-IT1;INTS12;GSTCD;GSTCD-AS1;NPNT;LOC101929577;TBCK;AIMP1;GIMD1;LINC02173;DKK2;PAPSS1;SGMS2;CYP2U1-AS1;CYP2U1;HADH;LEF1;LEF1-AS1;RPL34-DT;LOC101929621;RPL34;OSTC;ETNPPL;COL25A1;COL25A1-DT;SEC24B-AS1;SEC24B;MIR576;MCUB;CASP6;PLA2G12A;CFI;…
		1.17381723032841	4	4	128217918	129692555	null	ogm[GRCh38] 4q28.2(128217918_129692555)x1~2	1474638	LARP1B;PGRMC2;LINC02615;JADE1;SCLT1;C4orf33
		1.1390999441746599	4	4	130789323	132484229	null	ogm[GRCh38] 4q28.3(130789323_132484229)x1~2	1694907	LINC02377;SNHG27
		1.22810656676995	4	4	138165776	138691388	null	ogm[GRCh38] 4q28.3q31.1(138165776_138691388)x1~2	525613	SLC7A11-AS1;SLC7A11;LINC00499
		1.17919836902546	4	4	145214186	148226066	null	ogm[GRCh38] 4q31.21q31.23(145214186_148226066)x1~2	3011881	LINC02266;SMAD1;SMAD1-AS2;SMAD1-AS1;LINC02491;MMAA;C4orf51;ZNF827;LINC01095;LSM6;REELD1;SLC10A7;MIR7849;POU4F2;TTC29;MIR548G;EDNRA;TMEM184C;PRMT9;ARHGAP10;MIR4799;NR3C2
		1.09623375823052	4	4	162899597	165275673	null	ogm[GRCh38] 4q32.2q32.3(162899597_165275673)x1~2	2376077	MIR4454;NAF1;NPY1R;NPY5R;TKTL2;TMA16;MARCHF1;SMIM31;APELA;TRIM61;FAM218A;TRIM60;TRIM75;TMEM192;KLHL2
		1.3675868905003998	8	8	15937526	36877799	null	ogm[GRCh38] 8p22p11.23(15937526_36877799)x1~2	20940274	MSR1;FGF20;MICU3;ZDHHC2;CNOT7;VPS37A;MTMR7;SLC7A2;PDGFRL;MTUS1;MIR548V;FGL1;PCM1;ASAH1;ASAH1-AS1;NAT1;NAT2;PSD3;LOC100128993;SH2D4A;CSGALNACT1;INTS10;LPL;SLC18A1;ATP6V1B2;LZTS1;LZTS1-AS1;SNORD3F;LINC03023;LINC02153;LINC03093;GFRA2;DOK2;XPO7;NPM2;FGF17;DMTN;FHIP2B;NUDT18;HR;HRURF;REEP4;LGI3;SFTPC;BMP1;PHYHIP;MIR320A;POLR3D;PIWIL2-DT;PIWIL2;SLC39A14;PPP3CC;SORBS3;PDLIM2;C8orf58;LOC107986876;CCAR2;B…
		1.3162029831028301	8	8	8164637	12381785	null	ogm[GRCh38] 8p23.1(8164637_12381785)x1~2	4217149	FAM85B;FAM86B3P;PRAG1;CLDN23;MFHAS1;ERI1;MIR4660;SNORD3I;PPP1R3B;PPP1R3B-DT;LOC101929128;LOC157273;TNKS;MIR597;MIR124-1HG;MIR124-1;MSRA;LINC03022;PRSS55;RP1L1;MIR4286;C8orf74;SOX7;LOC102723313;PINX1;MIR1322;PINX1-DT;XKR6;MIR598;LOC101929269;LINC00529;MTMR9;SLC35G5;TDH;TDH-AS1;FAM167A-AS1;FAM167A;BLK;LINC00208;GATA4;SNORA99;LINC02905;NEIL2;FDFT1;CTSB;DEFB136;DEFB135;DEFB134;DEFB130B;ZNF705D;FAM66D…
		1.25630495351705	8	8	12606301	15933392	null	ogm[GRCh38] 8p23.1p22(12606301_15933392)x1~2	3327092	LOC729732;MIR5692A2;LONRF1;MIR3926-1;MIR3926-2;LINC03019;LINC00681;TRMT9B;DLC1;C8orf48;LOC102725080;SGCZ;MIR383;TUSC3
		1.3577265793379398	8	8	2809593	7494556	null	ogm[GRCh38] 8p23.2p23.1(2809593_7494556)x1~2	4684964	LOC105377785;CSMD1;MCPH1-DT;MCPH1;ANGPT2;MCPH1-AS1;MIR8055;AGPAT5;MIR4659A;MIR4659B;XKR5;GS1-24F4.2;DEFB1;DEFA6;DEFA4;DEFA8P;DEFA9P;DEFA10P;DEFA1;DEFT1P;DEFA1B;DEFT1P2;DEFA3;DEFA11P;DEFA5;LOC101928095;LINC00965;FAM66B;DEFB109B;USP17L1;USP17L4;ZNF705G;DEFB4B;DEFB103B;SPAG11B;DEFB104B;DEFB106B;DEFB105B
		1.30367742717829	16	16	29120816	31211265	null	ogm[GRCh38] 16p11.2(29120816_31211265)x1~2	2090450	SNX29P2;NPIPB11;SMG1P6;BOLA2-SMG1P6;LOC606724;BOLA2;SLX1B;SLX1B-SULT1A4;SULT1A4;LOC388242;NPIPB12;SMG1P2;MIR3680-2;SPN;QPRT;C16orf54;ZG16;KIF22;MAZ;PRRT2;PAGR1;MVP;CDIPT;CDIPTOSP;SEZ6L2;ASPHD1;KCTD13;TMEM219;TAOK2;HIRIP3;INO80E;DOC2A;C16orf92;TLCD3B;LOC112694756;ALDOA;PPP4C;TBX6;YPEL3;YPEL3-DT;GDPD3;MAPK3;CORO1A;BOLA2B;SLX1A;SLX1A-SULT1A3;SULT1A3;LOC613038;NPIPB13;SMG1P5;CD2BP2;CD2BP2-DT;TBC1D10B…
		1.15931946814071	16	16	15023424	29116893	null	ogm[GRCh38] 16p13.11p11.2(15023424_29116893)x1~2	14093470	PDXDC1;NTAN1;RRN3;LOC100505915;PKD1P6-NPIPP1;MIR6511B2;MIR3180-4;NPIPA5;MPV17L;MPV17L-BMERB1;BMERB1;MARF1;MIR6506;MIR484;NDE1;MYH11;CEP20;ABCC1;ABCC6;NOMO3;MIR3179-2;MIR3670-2;MIR3180-2;PKD1P1;MIR6511A2;MIR6770-2;MIR6511A3;NPIPA7;XYLT1;LOC102723692;NPIPA8;PKD1P4-NPIPA8;MIR6511A4;NPIPA9;PKD1P5-LOC105376752;MIR6770-3;MIR3180-3;MIR3670-3;MIR3179-3;MIR3670-4;MIR3179-4;NOMO2;ABCC6P1;RPS15A;ARL6IP1;SMG…
		1.30137779614653	16	16	2174972	4999386	null	ogm[GRCh38] 16p13.3(2174972_4999386)x1~2	2824415	TRAF7;CASKIN1;MLST8;BRICD5;PGP;E4F1;DNASE1L2;ECI1;RNPS1;MIR3677HG;MIR3677;MIR940;MIR4717;ABCA3;ABCA17P;CCNF;MIR6767;TEDC2;MIR6768;TEDC2-AS1;NTN3;TBC1D24;ATP6V0C;AMDHD2;CEMP1;MIR3178;PDPK1;LOC652276;FLJ42627;ERVK13-1;KCTD5;PRSS27;SRRM2-AS1;SRRM2;ELOB;PRSS33;SNORA3C;PRSS41;PRSS21;ZG16B;PRSS30P;PRSS22;FLYWCH2;FLYWCH1;KREMEN2;PAQR4;PKMYT1;GREP1;CLDN9;CLDN6;TNFRSF12A;HCFC1R1;THOC6;BICDL2;LOC100128770;…
		1.1439131549959098	16	16	5017303	14737727	null	ogm[GRCh38] 16p13.3p13.11(5017303_14737727)x1~2	9720425	SEC14L5;NAGPA;NAGPA-AS1;C16orf89;ALG1;EEF2KMT;RBFOX1;LINC01570;MIR8065;LINC02152;TMEM114;METTL22;ABAT;TMEM186;PMM2;LOC100130283;CARHSP1;LITAFD;USP7;USP7-AS1;HAPSTR1;LINC02177;LINC01177;LINC01195;GRIN2A;ATF7IP2;LINC01290;EMP2;TEKT5;NUBP1;TVP23A;CIITA;DEXI;CLEC16A;SOCS1;TNP2;PRM3;PRM2;PRM1;MIR548H2;LOC105371083;RMI2;LOC400499;LOC101927131;LITAF;SNN;TXNDC11;ZC3H7A;BCAR4;RSL1D1;GSPT1;NPIPB2;TNFRSF17;…
		1.13632137671698	16	16	38277017	60170738	null	ogm[GRCh38] 16q11.1q21(38277017_60170738)x1~2	21893722	ANKRD26P1;SHCBP1;VPS35;ORC6;MYLK3;C16orf87;GPT2;SNORD148;DNAJA2;NETO2;ITFG1-AS1;ITFG1;PHKB;LINC02192;LINC02133;LINC02134;ABCC12;ABCC11;LONP2;SIAH1;N4BP1;CBLN1;C16orf78;ZNF423;ADAM3B;CNEP1R1;HEATR3;TENT4B;ADCY7;MIR6771;BRD7;LINC02178;NKD1;SNX20;LOC101927272;NOD2;CYLD-AS1;CYLD;MIR3181;LINC02168;LINC02128;LINC02127;SALL1;HNRNPA1L3;LINC01571;LINC00919;LINC02180;CASC22;TOX3;CASC16;LINC03064;CHD9NB;CHD…
		1.08664659353816	16	16	60179361	66620921	null	ogm[GRCh38] 16q21q22.1(60179361_66620921)x1~2	6441561	CDH8;CDH11;LINC02126;LINC00922;CDH5;LINC00920;BEAN1;BEAN1-AS1;TK2;CKLF;CKLF-CMTM1;CMTM1;CMTM2;CMTM3;CMTM4
		1.2142347561317401	16	16	66629092	76604234	null	ogm[GRCh38] 16q22.1q23.1(66629092_76604234)x1~2	9975143	CMTM4;DYNC1LI2;DYNC1LI2-DT;TERB1;NAE1;CA7;PDP2;CDH16;RRAD;CIAO2B;CES2;CES3;CES4A;CBFB;PHAF1;B3GNT9;TRADD;FBXL8;HSF4;NOL3;MATCAP1;EXOC3L1;E2F4;ELMO3;MIR328;FBXL9P;TMEM208;FHOD1;SLC9A5;PLEKHG4;KCTD19;LRRC36;TPPP3;ZDHHC1;HSD11B2;ATP6V0D1;ATP6V0D1-DT;AGRP;LOC100505942;RIPOR1;CTCF-DT;CTCF;CARMIL2;ACD;PARD6A;ENKD1;C16orf86;GFOD2;RANBP10;TSNAXIP1;CENPT;THAP11;NUTF2;EDC4;NRN1L;PSKH1;CTRL;PSMB10;LCAT;SLC1…
		1.12959514252344	16	16	76611467	85069307	null	ogm[GRCh38] 16q23.1q24.1(76611467_85069307)x1~2	8457841	LINC02125;MIR4719;MON1B;SYCE1L;ADAMTS18;LINC02131;NUDT7;VAT1L;CLEC3A;WWOX;WWOX-AS1;MAF;MAFTRR;LINC01229;LINC01228;DYNLRB2-AS1;DYNLRB2;LINC01227;CDYL2;ARLNC1;CMC2;CENPN;ATMIN;C16orf46;GCSH;PKD1L2;BCO1;GAN;MIR4720;CMIP;MIR7854;MIR6504;LOC100129617;PLCG2;SDR42E1;HSD17B2;MPHOSPH6;CDH13;MIR8058;LOC101928446;LOC101928417;MIR3182;CDH13-AS2;HSBP1;MLYCD;OSGIN1;NECAB2;SLC38A8;MBTPS1;HSDL1;DNAAF1;TAF1C;ADAD…
		1.1939066568251202	16	16	85069838	88143333	null	ogm[GRCh38] 16q24.1q24.2(85069838_88143333)x1~2	3073496	KIAA0513;CIBAR2;LINC02139;MIR12128;LINC00311;MIR5093;GSE1;GINS2;C16orf74;MIR1910;EMC8;LOC101928557;COX4I1;IRF8;MIR6774;LINC01082;LINC01081;LINC02135;LINC00917;FENDRR;FOXF1;MTHFSD;FLJ30679;FOXC2-AS1;FOXC2;FOXL1;LINC02189;LINC02188;LINC02181;LOC101928708;LOC101928682;C16orf95;C16orf95-DT;FBXO31;MAP1LC3B;ZCCHC14;ZCCHC14-DT;JPH3;KLHDC4;LOC102724467;SLC7A5;MIR6775;MIR11401;CA5A;BANP;LOC400553
		1.06040031182642	18	18	26563801	27528958	null	ogm[GRCh38] 18q11.2q12.1(26563801_27528958)x1~2	965158	KCTD1;MIR8057;PCAT18;AQP4;AQP4-AS1;CHST9;LOC105372038
		1.06170662976025	18	18	28505261	29072199	null	ogm[GRCh38] 18q12.1(28505261_29072199)x1~2	566939	-
		1.10985775257645	18	18	32772699	74553627	null	ogm[GRCh38] 18q12.1q22.3(32772699_74553627)x1~2	41780929	KLHL14;CCDC178;ASXL3;NOL4;DTNA;MAPRE2;ZNF397;ZSCAN30;ZNF271P;ZNF24;ZNF396;INO80C;GALNT1;MIR3975;MIR187;MIR3929;C18orf21;RPRD1A;SLC39A6;ELP2;COSMOC;MOCOS;FHOD3;LOC105372071;TPGS2;KIAA1328;LOC105372069;CELF4;LOC105372068;SNORA111;MIR4318;MIR924HG;MIR924;MIR5583-2;MIR5583-1;LINC01902;LINC01477;KC6;PIK3C3;LINC00907;RIT2;SYT4;LINC01478;LINC01601;SETBP1;MIR4319;SLC14A2;SLC14A1;EPG5;SIGLEC15;PSTPIP2;ATP…
		1.22093900445352	18	18	74566402	80256374	null	ogm[GRCh38] 18q22.3q23(74566402_80256374)x1~2	5689973	CNDP1;ZNF407-AS1;ZNF407;PTGR3;TSHZ1;SMIM21;LINC01898;LOC339298;LINC01893;ZNF516;ZNF516-AS1;ZNF516-DT;LINC00908;LINC00683;LINC01927;LINC01879;ZNF236-DT;ZNF236;MBP;GALR1;LINC01029;SALL3;ATP9B;NFATC1;LOC284240;CTDP1-DT;CTDP1;KCNG2;SLC66A2;HSBP1L1;TXNL4A;RBFA;RBFADN;ADNP2;PARD6G-AS1;PARD6G
		1.28889780845954	22	22	24536621	32392026	null	ogm[GRCh38] 22q11.23q12.3(24536621_32392026)x1~2	7855406	GUCD1;SNRPD3;GGT1;LRRC75B;BCRP3;POM121L10P;PIWIL3;TOP1P2;SGSM1;LHFPL7;KIAA1671;KIAA1671-AS1;CRYBB3;CRYBB2;IGLL3P;CRYBB2P1;MIR6817;GRK3-AS1;GRK3;MYO18B;SEZ6L;ASPHD2;HPS4;SRRD;TFIP11;TFIP11-DT;TPST2;MIR548J;CRYBB1;CRYBA4;MIAT;MIATNB;LOC110091768;LINC01422;LOC284898;LOC105372977;LINC01638;LINC02554;MN1;PITPNB;TTC28-AS1;MIR3199-1;MIR3199-2;TTC28;MIR5739;CHEK2;HSCB;CCDC117;XBP1;ZNRF3;ZNRF3-AS1;C22orf3…
		1.17512105964544	22	22	32393280	35395346	null	ogm[GRCh38] 22q12.3(32393280_35395346)x1~2	3002067	RTCB;BPIFC;FBXO7;SYN3;TIMP3;LINC01640;LARGE1;MIR4764;SNORA50B;LARGE-AS1;LINC01643;LINC02885;ISX;LINC01399;HMGXB4;TOM1;MIR3909;MIR6069;HMOX1
		1.3869723416897801	22	22	35399531	38775143	null	ogm[GRCh38] 22q12.3q13.1(35399531_38775143)x1~2	3375613	MCM5;RASD2;MB;APOL6;APOL5;RBFOX2;APOL3;APOL4;APOL2;APOL1;MYH9;MIR6819;MYH9-DT;TXN2;FOXRED2;EIF3D;CACNG2;CACNG2-DT;IFT27;PVALB;NCF4-AS1;NCF4;CSF2RB;LL22NC01-81G9.3;TEX33;TST;MPST;KCTD17;TMPRSS6;IL2RB;C1QTNF6;SSTR3;RAC2;CYTH4;ELFN2;LOC100506271;MFNG;CARD10;CDC42EP1;LGALS2;GGA1;SH3BP1;PDXP-DT;PDXP;LGALS1;NOL12;TRIOBP;LOC102724378;H1-0;GCAT;GALR3;ANKRD54;MIR658;MIR659;EIF3L;MICALL1;C22orf23;POLR2F;MI…
		1.30205594900541	22	22	38781091	48436898	null	ogm[GRCh38] 22q13.1q13.32(38781091_48436898)x1~2	9655808	DNAL4;NPTXR;CBX6;APOBEC3A;APOBEC3B;APOBEC3B-AS1;APOBEC3C;APOBEC3D;APOBEC3F;APOBEC3G;APOBEC3H;CBX7;PDGFB;RPL3;SNORD83B;SNORD83A;SNORD139;SNORD43;SYNGR1;TAB1;LOC100506472;MGAT3;MGAT3-AS1;MIEF1;MIURF;ATF4;RPS19BP1;CACNA1I;ENTHD1;GRAP2;TMA7B;FAM83F;TNRC6B-DT;TNRC6B;ADSL;SGSM3;MRTFA;MRTFA-AS1;MCHR1;SLC25A17;MIR4766;ST13;XPNPEP3;DNAJB7;RBX1;SNORD140;MIR1281;EP300;EP300-AS1;L3MBTL2;L3MBTL2-AS1;CHADL;RAN…
		1.13297862626561	5	5	73955199	130996678	null	ogm[GRCh38] 5q13.2q23.3(73955199_130996678)x1~2	57041480	LINC02122;LINC01335;LINC01333;LINC01331;ENC1;HEXB;GFM2;NSA2;FAM169A;FAM169A-AS1;GCNT4;ANKRD31;HMGCR;CERT1;POLK;ANKDD1B;POC5;LOC441087;SV2C-AS1;SV2C;IQGAP2;LOC101929109;F2RL2;NCRUPAR;F2R;F2RL1;S100Z;CRHBP;AGGF1;ZBED3;SNORA47;ZBED3-AS1;PDE8B;WDR41;OTP;TBCA;LOC101929154;AP3B1;SCAMP1-AS1;SCAMP1;LHFPL2;ARSB;DMGDH;BHMT2;BHMT;JMY;HOMER1;TENT2;CMYA5;LINC01455;MTX3;THBS4;THBS4-AS1;SERINC5;LOC644936;SPZ1;C…
		1.17084163485222	5	5	131000551	152858244	null	ogm[GRCh38] 5q23.3q33.1(131000551_152858244)x1~2	21857694	HINT1;LYRM7;CDC42SE2;RAPGEF6;FNIP1;MEIKIN;ACSL6;ACSL6-AS1;IL3;CSF2;P4HA2-AS1;P4HA2;MIR6830;PDLIM4;SLC22A4;MIR3936HG;MIR3936;SLC22A5;IRF1-AS1;IRF1;IL5;RAD50;TH2LCRR;IL13;IL4;LOC105379176;KIF3A;CCNI2;SEPTIN8;SOWAHA;SHROOM1;GDF9;UQCRQ;LEAP2;AFF4;ZCCHC10;HSPA4;FSTL4;MIR1289-2;WSPAR;C5orf15;LOC105379183;VDAC1;TCF7;SKP1;PPP2CA;MIR3661;CDKL3;UBE2B;CDKN2AIPNL;LINC02999;LINC01843;JADE2;SAR1B;SEC24A;CAMLG;…
		1.10593858805246	5	5	152860623	169269941	null	ogm[GRCh38] 5q33.1q35.1(152860623_169269941)x1~2	16409319	LINC01470;GRIA1;LINC01861;FAM114A2;MFAP3;GALNT10;MIR1294;SAP30L-AS1;SAP30L;HAND1;MIR3141;LARP1;MIR1303;FAXDC2;MIR378H;CNOT8;GEMIN5;MRPL22;KIF4B;SGCD;PPP1R2B;TIMD4;HAVCR1;HAVCR2;MED7;GARIN3;ITK;CYFIP2;FNDC9;NIPAL4-DT;NIPAL4;ADAM19;SOX30;C5orf52;THG1L;LSM11;CLINT1;LINC02227;EBF1;LINC02202;RNF145;LINC01932;UBLCP1;IL12B;LOC285626;LINC01845;LINC01847;ADRA1B;TTC1;PWWP2A;FABP6;CCNJL;C1QTNF2;FAM200C;SLU7…
		1.22226211319977	5	5	169273725	179232323	null	ogm[GRCh38] 5q35.1q35.3(169273725_179232323)x1~2	9958599	SLIT3;SPDL1;DOCK2;INSYN2B;MIR378E;FOXI1;LINC01187;C5orf58;LCP2;LOC100128059;LINC01366;KCNIP1;KCNMB1;KCNIP1-OT1;KCNIP1-AS1;GABRP;RANBP17;TLX3;SNORA70J;MIR3912;NPM1;FGF18;SMIM23;FBXW11;STK10;EFCAB9;UBTD2;LOC100288254;SH3PXD2B;LINC01944;NEURL1B;MIR5003;LOC101928093;DUSP1;ERGIC1;MIR10523;RPL26L1-AS1;RPL26L1;ATP6V0E1;SNORA74B;CREBRF;BNIP1;NKX2-5;MIR12118;STC2;MIR8056;LINC02995;BOD1;LINC01942;LINC01484…
		1.07846424195753	7	7	50447694	57836777	null	ogm[GRCh38] 7p12.2p11.2(50447694_57836777)x1~2	7389084	FIGNL1;DDC;DDC-AS1;GRB10;COBL;LOC107986794;POM121L12;LINC01446;LINC01445;VSTM2A;VSTM2A-OT1;SEC61G;SEC61G-DT;EGFR;EGFR-AS1;ELDR;LANCL2;VOPP1;FKBP9P1;SEPTIN14;ZNF713;MRPS17;NIPSNAP2;PSPH;CCT6A;SNORA22B;SNORA15;SUMF2;PHKG1;CHCHD2;NUPR2;LOC650226;LOC100240728;DKFZp434L192;LOC101928401;LOC401357;LOC100130849;MIR4283-1;ZNF479;GUSBP10;LOC105375297;MIR3147HG;MIR3147;ZNF716
		1.17243919552498	7	7	37157441	50441152	null	ogm[GRCh38] 7p14.1p12.2(37157441_50441152)x1~2	13283712	ELMO1;GPR141;NME8;SFRP4;EPDR1;STARD3NL;TARP;TRG-AS1;AMPH;FAM183BP;VPS41;POU6F2;POU6F2-AS2;SNORA20B;POU6F2-AS1;YAE1;RALA;LINC00265;CDK13-DT;CDK13;MPLKIP;SUGCT;SUGCT-AS1;LINC01450;LINC01449;INHBA;INHBA-AS1;GLI3;LINC01448;C7orf25;PSMA2;MRPL32;HECW1;HECW1-IT1;MIR3943;LUARIS;STK17A;COA1;BLVRA;MRPS24;URGCP-MRPS24;URGCP;UBE2D4;POLR2J4;SPDYE1;RASA4CP;LINC00957;DBNL;MIR6837;PGAM2;POLM;MIR6838;AEBP1;MIR464…
		1.12495337358971	7	7	62910762	72740555	null	ogm[GRCh38] 7q11.21q11.23(62910762_72740555)x1~2	9829794	ZNF733P;LOC102724738;LOC100287704;LOC100287834;MIR4283-2;ZNF722;LINC01005;ZNF727;ZNF735;ZNF679;ZNF736;YWHAEP1;ZNF680;LOC100128885;LOC641746;ZNF107;MIR6839;ZNF138;ZNF273;ZNF117;ERV3-1-ZNF117;ERV3-1;CCT6P3;SNORA22C;SNORA15B-1;INTS4P1;ZNF92;LOC101929322;LINC03006;INTS4P2;CCT6P1;SNORA22;SNORA15B-2;VKORC1L1;GUSB;ASL;CRCP;TPST1;LINC00174;LINC03011;RABGEF1P1;KCTD7;LOC100996437;RABGEF1;GTF2IRD1P1;GTF2IP2…
		1.23074966591776	7	7	72755580	77171734	null	ogm[GRCh38] 7q11.23(72755580_77171734)x1~2	4416155	TYW1B;SBDSP1;SPDYE7P;POM121;NSUN5P2;TRIM74;LOC100101148;STAG3L3;PMS2P7;SPDYE8;SPDYE11;SPDYE9;SPDYE10;GTF2IP4;NCF1B;NSUN5;TRIM50;FKBP6;FZD9;BAZ1B;BCL7B;TBL2;MLXIPL;VPS37D;DNAJC30;BUD23;STX1A;MIR4284;ABHD11-AS1;ABHD11;CLDN3;CLDN4;METTL27;TMEM270;ELN;ELN-AS1;LIMK1;EIF4H;MIR590;LAT2;RFC2;CLIP2;GTF2IRD1;MIR10525;GTF2I;GTF2I-AS1;NCF1;GTF2IRD2;STAG3L2;PMS2P5;SPDYE12;CASTOR2;RCC1L;GTF2IRD2B;NCF1C;GTF2IP1…
		1.13531674874531	7	7	77174848	99552953	null	ogm[GRCh38] 7q11.23q22.1(77174848_99552953)x1~2	22378106	CCDC146;FGL2;GSAP;LOC101927243;PTPN12;APTR;RSBN1L;TMEM60;PHTF2;DDX3ILA1;MAGI2;RPL13AP17;MAGI2-AS2;MAGI2-AS3;GNAI1;LOC101927269;GNAT3;CD36;SEMA3C;LOC105369146;LOC100128317;HGF;CACNA2D1;CACNA2D1-AS1;PCLO;SEMA3E;SEMA3A;LINC03017;SEMA3D;LINC00972;GRM3;ELAPOR2;DMTF1-AS1;DMTF1;TMEM243;TP53TG1;CROT;ABCB4;ABCB1;RUNDC3B;SLC25A40;DBF4;ADAM22;SRI;SRI-AS1;STEAP4;ZNF804B;TEX47;STEAP2-AS1;DPY19L2P4;STEAP1;STEA…
		1.26298987144476	7	7	99559949	102427110	null	ogm[GRCh38] 7q22.1(99559949_102427110)x1~2	2867162	ZNF655;TMEM225B;ZSCAN25;CYP3A5;CYP3A7-CYP3A51P;CYP3A7;CYP3A4;CYP3A43;OR2AE1;TRIM4;GJC3;AZGP1;AZGP1P1;LOC105375423;ZKSCAN1;ZSCAN21;ZNF3;COPS6;MCM7;MIR25;MIR93;MIR106B;AP4M1;TAF6;CNPY4;MBLAC1;LAMTOR4;TRAPPC14;MIR4658;GAL3ST4;GPC2;STAG3;CASTOR3P;PVRIG;SPDYE3;PMS2P1;STAG3L5P-PVRIG2P-PILRB;STAG3L5P;PVRIG2P;MIR6840;PILRB;PILRA;ZCWPW1;MEPCE;PPP1R35;SPACDR;TSC22D4-C7ORF61;TSC22D4;NYAP1;AGFG2;SAP25;LRCH4;…
		1.11374613905342	7	7	102673605	138166273	null	ogm[GRCh38] 7q22.1q33(102673605_138166273)x1~2	35492669	RASA4DP;FAM185A;FBXL13;LRRC17;NFE4;ARMC10;NAPEPLD;RPL19P12;DPY19L2P2;PMPCB;DNAJC2;PSMC2;SLC26A5;SLC26A5-AS1;RELN;ORC5;LHFPL3;LHFPL3-AS1;LHFPL3-AS2;LINC01004;KMT2E-AS1;KMT2E;SRPK2;PUS7;RINT1;EFCAB10;EFCAB10-AS1;ATXN7L1;CDHR3;SYPL1;NAMPT;CCDC71L;LINC02577;PIK3CG;PRKAR2B;HBP1;COG5;GPR22;DUS4L;DUS4L-BCAP29;BCAP29;SLC26A4-AS1;SLC26A4;CBLL1-AS1;CBLL1;SLC26A3;DLD;LAMB1;LAMB4;NRCAM;PNPLA8;THAP5;DNAJB9;LI…
		1.1910656986553998	7	7	138191848	144082533	null	ogm[GRCh38] 7q33q35(138191848_144082533)x1~2	5890686	TRIM24;SVOPL;ATP6V0A4;TMEM213;KIAA1549;ZC3HAV1L;ZC3HAV1;MIR10399;IFT56;UBN2;FMC1;LUC7L2;FMC1-LUC7L2;LOC100129148;KLRG2;CLEC2L;HIPK2;TBXAS1;PARP12;KDM7A;KDM7A-DT;SLC37A3;RAB19;MKRN1;DENND2A;ADCK2;NDUFB2-AS1;NDUFB2;BRAF;MRPS33;TMEM178B;AGK-DT;AGK;DENND11;WEE2-AS1;WEE2;SSBP1;TAS2R3;TAS2R4;TAS2R5;PRSS37;OR9A4;CLEC5A;TAS2R38;MGAM;MGAM2;MOXD2P;PRSS58;PRSS59P;MIR11400;PRSS1;PRSS2;EPHB6;TRPV6;TRPV5;LLCFC…
		1.124511866465	7	7	144393719	157627636	null	ogm[GRCh38] 7q35q36.3(144393719_157627636)x1~2	13233918	NOBOX;TPK1;CNTNAP2;CNTNAP2-AS1;MIR548F4;LOC105375556;C7orf33;CUL1;EZH2;RNY5;RNY4;RNY3;RNY1;GHET1;PDIA4;ZNF786;ZNF425;ZNF398;ZNF282;ZNF212;ZNF783;LOC155060;ZNF777;ZNF746;ZNF767P;KRBA1;ZNF467;SSPOP;ZNF862;ATP6V0E2-AS1;ATP6V0E2;ACTR3C;LOC100134040;LRRC61;ZBED10P;RARRES2;REPIN1-AS1;REPIN1;ZNF775;ZNF775-AS1;LOC728743;LINC00996;GIMAP8;GIMAP7;GIMAP4;GIMAP6;GIMAP2;GIMAP1;GIMAP1-GIMAP5;GIMAP5;TMEM176B;TME…
		1.77194497411818	17	17	7642059	15634892	null	ogm[GRCh38] 17p13.1p12(7642059_15634892)x1~2	7992833	ATP1B2;TP53;WRAP53;EFNB3;DNAH2;RPL29P2;KDM6B;TMEM88;NAA38;CYB5D1;CHD3;SCARNA21;RNF227;KCNAB3;TRAPPC1;CNTROB;GUCY2D;ALOX15B;ALOX12B;MIR4314;ALOXE3;HES7;PER1;MIR6883;VAMP2;TMEM107;SNORD118;MIR4521;BORCS6;AURKB;LINC00324;CTC1;PFAS;SLC25A35;RANGRF;ARHGEF15;ODF4;LOC100128288;KRBA2;RPL26;RNF222;NDEL1;MYH10;CCDC42;SPDYE4;MFSD6L;PIK3R6;PIK3R5;PIK3R5-DT;NTN1;LOC101928266;STX8;CFAP52;USP43;DHRS7C;GSG1L2;GL…
		null	3	3	58518239	58879220	0.14	ogm[GRCh38] 3p14.3p14.2(58518239_58879220)x1	302053.3	ACOX2;FAM107A;FAM3D-AS1;FAM3D;CFAP20DC;CFAP20DC-AS1
		null	4	4	22971835	24964974	0.48	ogm[GRCh38] 4p15.2(22971835_24964974)x1	1990849.7	PPARGC1A;MIR573;DHX15;LINC02473;SOD3;CCDC149
		null	4	4	162923302.5	165235645	0.48	ogm[GRCh38] 4q32.2q32.3(162923303_165235645)x1	2305283.6	MIR4454;NAF1;NPY1R;NPY5R;TKTL2;TMA16;MARCHF1;SMIM31;APELA;TRIM61;FAM218A;TRIM60;TRIM75;TMEM192;KLHL2
		null	8	8	40119145	40753785	0.06	ogm[GRCh38] 8p11.21(40119145_40753785)x1	623763.9	TCIM;SIRLNT;ZMAT4
		null	8	8	4806930	5196013	0.1	ogm[GRCh38] 8p23.2(4806930_5196013)x1	384554.2	CSMD1
		null	8	8	65959241.5	66715117	0.06	ogm[GRCh38] 8q13.1(65959242_66715117)x1	755875.5	DNAJC5B;TRIM55;CRH;LINC00967;RRS1-DT;RRS1;ADHFE1;VXN;MYBL1;VCPIP1;C8orf44;C8orf44-SGK3;SGK3
		null	17	17	13654247.5	14769183	0.03	ogm[GRCh38] 17p12(13654248_14769183)x1	1104111.7	CDRT15P1;COX10-DT;COX10;CDRT15;HS3ST3B1;MGC12916
		null	18	18	28505261	29103557	0.39	ogm[GRCh38] 18q12.1(28505261_29103557)x1	501808.4	-
		null	8	8	40018282	40345985	0.1	ogm[GRCh38] dup(8)(p11.21p11.21)(40345985_40018282)	327703	TCIM;SIRLNT
		4.446632046683691	4	4	99983083	102260507	null	ogm[GRCh38] 4q23q24(99983083_102260507)amp	2277425	H2AZ1-DT;DDIT4L;DDIT4L-AS1;SNORA101A;EMCN;LINC01216;LINC01217;PPP3CA;MIR8066;MIR1255A;FLJ20021;BANK1;SLC39A8
		4.0740784450074	18	18	29094481	30457147	null	ogm[GRCh38] 18q12.1(29094481_30457147)amp	1362667	MIR302F
		null	4	4	67914731	67694820	0.07	ogm[GRCh38] inv(4)(q13.2q13.2)(66703726_67694820)	219911	LOC101927237;CENPC;STAP1;UBA6
		null	4	4	130796219	130305352	0.33	ogm[GRCh38] inv(4)(q28.2q28.3)(128269045_130305352)	490867	PGRMC2;LINC02615;JADE1;SCLT1;C4orf33;LINC02466;LINC02465
		null	8	8	30746505	31043391	0.1	ogm[GRCh38] inv(8)(p12p12)(31043391_35189602)	296886	WRN;NRG1;NRG1-IT1;NRG1-IT3;LOC128092250;FUT10;MAK16;TTI2;SNORD13;RNF122;DUSP26;LINC01288
		1.1579441087542	4	4	22971835	25003458	null	ogm[GRCh38] 4p15.2(22971835_25003458)x1~2	2031624	PPARGC1A;MIR573;DHX15;LINC02473;SOD3;CCDC149;LGI2
		null	4	1	138165776.5	210235807	0.38	ogm[GRCh38] t(1;4)(q32.2;q28.3)(210235807;138165777)	-1	SERTAD4;SLC7A11-AS1;SLC7A11
		null	4	1	137684844	218299294	0.39	ogm[GRCh38] t(1;4)(q41;q28.3)(218299294;137684844)	-1	RRP15
		null	4	1	138682347	215940379	0.47	ogm[GRCh38] t(1;4)(q41;q31.1)(215940379;138682347)	-1	USH2A
		null	4	1	101415852	226177703	0.06	ogm[GRCh38] t(1;4)(q42.12;q24)(226177703;101415852)	-1	ACBD3
		null	4	1	100556247	247435668	0.03	ogm[GRCh38] t(1;4)(q44;q24)(247435668;100556247)	-1	NLRP3
		null	5	7	74001121	37179962	0.46	ogm[GRCh38] t(5;7)(q13.3;p14.1)(74001121;37179962)	-1	ELMO1
		null	8	4	39243628	67306087	0.13	ogm[GRCh38] t(4;8)(q13.2;p11.22)(67306087;39243628)	-1	ADAM32
		null	8	4	37664215	113133604.5	0.15	ogm[GRCh38] t(4;8)(q25;p11.23)(113133605;37664215)	-1	ANK2
		null	11	2	59046675	233089037	0.41	ogm[GRCh38] t(2;11)(q37.1;q12.1)(233089037;59046675)	-1	INPP5D;LOC283194
		null	11	2	42655295	237638319	0.05	ogm[GRCh38] t(2;11)(q37.3;p12)(237638319;42655295)	-1	LRRFIP1
		null	17	4	12509696	56796465	0.07	ogm[GRCh38] t(4;17)(q12;p12)(56796465;12509696)	-1	-
		null	18	1	30261899	185352590	0.25	ogm[GRCh38] t(1;18)(q25.3;q12.1)(185352590;30261899)	-1	-
		null	18	1	28082008	201017737	0.61	ogm[GRCh38] t(1;18)(q32.1;q12.1)(201017737;28082008)	-1	KIF21B;CDH2
		null	18	4	27517463	18020275.5	0.5	ogm[GRCh38] t(4;18)(p15.31;q12.1)(18020276;27517463)	-1	LCORL
		null	18	4	31597467	99387736	0.66	ogm[GRCh38] t(4;18)(q23;q12.1)(99387736;31597467)	-1	TTR
		null	18	4	28505261	100370251	0.51	ogm[GRCh38] t(4;18)(q24;q12.1)(100370251;28505261)	-1	-
		null	18	4	29693379	101658283	0.09	ogm[GRCh38] t(4;18)(q24;q12.1)(101658283;29693379)	-1	-
		null	18	4	26578902	145214186	0.42	ogm[GRCh38] t(4;18)(q31.21;q11.2)(145214186;26578902)	-1	KCTD1
		null	22	1	16681193	229586637	0.06	ogm[GRCh38] t(1;22)(q42.13;q11.1)(229586637;16681193)	-1	-
		null	22	1	17680640	231578121	0.07	ogm[GRCh38] t(1;22)(q42.2;q11.21)(231578121;17680640)	-1	TSNAX-DISC1;BCL2L13
		null	22	1	23574865	233284263	0.08	ogm[GRCh38] t(1;22)(q42.2;q11.23)(233284263;23574865)	-1	PCNX2;IGLL1
		null	22	4	24536621	102261869	0.77	ogm[GRCh38] t(4;22)(q24;q11.23)(102261869;24536621)	-1	SLC39A8
		null	1	1	233781047	244295074	0.12	ogm[GRCh38] fus(1;1)(q42.2;q44)(233781047;244295074)	-1	-
		null	4	4	18037124	148145249	0.45	ogm[GRCh38] fus(4;4)(p15.31;q31.23)(18037124;148145249)	-1	NR3C2
		null	4	4	59667062	66640808	0.07	ogm[GRCh38] fus(4;4)(q13.1;q13.2)(59667062;66640808)	-1	-
		null	4	4	71974531	112959779	0.16	ogm[GRCh38] fus(4;4)(q13.3;q25)(71974531;112959779)	-1	ANK2
		null	4	4	90017482	102277263	0.35	ogm[GRCh38] fus(4;4)(q22.1;q24)(90017482;102277263)	-1	SLC39A8
		null	8	8	33728779	135305273.5	0.03	ogm[GRCh38] fus(8;8)(p12;q24.22)(33728779;135305274)	-1	-
		null	8	8	136763511	144745780	0.04	ogm[GRCh38] fus(8;8)(q24.23;q24.3)(136763511;144745780)	-1	LINC02055;ZNF251
		null	11	11	8737380	57886196	0.17	ogm[GRCh38] fus(11;11)(p15.4;q12.1)(8737380;57886196)	-1	DENND2B
		null	17	17	12191980	21554549	0.14	ogm[GRCh38] fus(17;17)(p12;p11.2)(12191980;21554549)	-1	-
		null	17	17	10492992	20770074	0.1	ogm[GRCh38] fus(17;17)(p13.1;p11.2)(10492992;20770074)	-1	MYHAS;MYH1
